# Supplementary material for: A Parzen window-based approach for the detection of locally enriched transcription factor binding sites
Source: BMC Bioinformatics. 2013 Jan 21;14:26. doi: 10.1186/1471-2105-14-26 (PMC3602658; doi:10.1186/1471-2105-14-26)
Supplement: Additional file 2 — Supplementary Tables S5, S6, and S11. A spreadsheet file containing predicted regions of local enrichment and globally enriched TFBS motifs for human and mouse GNF GeneAtlas datasets, and for the sets of promoters obtained from TLR-stimulated mouse DC cells. [file 1471-2105-14-26-S2.xls]

## Sheet: Table S5
predicted regions of local enrichment
#motif_name	cl1	cl2	cl3	cl4	cl5	cl6	cl7	cl8	cl9	cl10	cl11	cl12	cl13	cl14	cl15	cl16	cl17	cl18	cl19	cl20	cl21	cl22	cl23	cl24	cl25	cl26	cl27	cl28	cl29	cl30	cl31	cl32	cl33	cl34	cl35	cl36	cl37	cl38	cl39	cl40	cl41	cl42	cl43	cl44
AP4	-	-	-	-	-	-	-	-	-	-	-	-	-	-	-	-	-	-	-	-	-	-	-	-	-	-	-	-	-	-	-	59 to 60 (SD:10)	-	-	-	-	-	-	-	-	-	-141 to -13 (SD:200)	-	-
Sp1	-	-	-	-	-	-	-115 to -25 (SD:50)	-	-	-	-	-	-	-	-	-	-	-	-	-76 to -72 (SD:100)	-	-	-	-86 to 0 (SD:200)	-	-	-	-146 to -37 (SD:100)	-	-	-	-	-159 to -78 (SD:100)	-	-	-	-	-	-	-	-	-	-	-
Hoxa5	-	-	-	-	-	-	-	-	-	-	-	-	-	-	-	-	-	-	-	-	-	-	-	-	-	-	-	-	-	-	-	-	-	-	-	-	-	-	-	-	-	-	-	-
p53	-	-	-	-	-	-	-	-	-	-	-	-	-	-	-	-	-	-	-	-	-	-	-	-	-	-	-	-	-	-	-	-	-	-	-	-	-	-	-	-	-	-	-	-
Sox family	-	-	-	-	-	-	-	-	-	-	-	-	-	-	-	-	-	-	-	-	-	-	-	-	-	-	-	-	-	-	-	-	-	-	-	-	-	-	-	-	-	-	-	-
bZIP Tfs (NFIL3, ATF2, HLF)	-	-	-	-	-	-	-	-	-	-	-	-	-	-	-	-	-	-	-	-	-	-	-	-	-	-	-	-	-	-	-	-	-	-	-	-	-	-	-	-	-	-	-	-
NF-kappaB	-	-	-	-	-	-	-	-	-	-	-	-309 to -100 (SD:200)	-	-	-	-	-	-	-	-	-	-	-	-	-	-	-97 to -41 (SD:50)	-	-	-	-	-	-	-	-	-	-	-	-	-	-	-	-	-
IRF family	-	-	-	-	-	-	-	-	-	542 to 544 (SD:20)	-	-119 to 6 (SD:50)	-	-	-	-	-	-	-	-	-	-	-	-	-	-	-	770 to 1000 (SD:200)	-	-	-	-	-	-	-	-	-	-	-	-	-	-	-	-705 to -509 (SD:200)
YY1	-	-63 to 153 (SD:100)	-	-40 to 85 (SD:50)	-	-61 to 122 (SD:100)	-	-	-	-	-	-	-	-	-	-	-	-	-	-	-	-	-	-	-	-	-	-	-	-	-	-	-	-	-	-	-	-	-	-	-	-	-	-
Mecom, Evi1	-	-	-	-	-	-	-1094 to -1032 (SD:50)	-	-	-	-	-	-	-	-	-	-	-	-	-	-	-	-	-	-	-	-	-	-	-	-	-	-	-	-	-	-	-	-	-	-	-	-	-
Mzf1	-	-	-	-	-	-	-	-	-	-	-	-155 to 119 (SD:200)	563 to 824 (SD:200)	-	-	-	-	-	-	-	-	-	-	-	-	-	-	-	335 to 370 (SD:50)	-	-	-	643 to 1000 (SD:200)	-	-	-	-	-	-	-	-	-311 to -152 (SD:100)	-	-
Zbtb6	-	-	-	-	-	-	-	-	-	-	-	-	-	-	-	-	-	-	-	-	-	-	-	-	-	-	-	-	-	-	-	-	-	-	-	-	-	-	-	-	-	-	-	-
IKAROS family	-	-	-	-	-	-	-	-	-	-	-	-	-	-	-	-	-	-	-	-	-	-	-	-	-	-	-	-	-	-	-	-	-	-	-	-	-	-	-	-	-	-	-	-645 to -426 (SD:100)
Cux1	-	-	-	-	-	-	-	-	-	-	-	-	-	-	-1543 to -1533 (SD:10)	-	-	-	-	-	-	-	-	-	-	-	-	-	-	-	-	-	-	-	-	-	-	-	-	-	-	-	-	-
Pbx1	-	-	-	-	-	-692 to -680 (SD:10)	-	-	-	-	-	-	-	-	-	-	-	-	-	-	-	-	-	-	-	-	-	-	-	-	-	-	-	-	-	-	-	-	-	-	-	-	-	-
Pax family TFs	-	-	-	-	-	-	-	-	-	-	-	-	-	-	-	-	-	-	-	-	-	-	-	-	-1030 to -910 (SD:100)	-	659 to 678 (SD:20)	-	-	-	-	-	-	-	-	-	-	-	-	-	-	-	-	-
Cux1, Homez	-	-	-	-	-	-	-	-	-	-	-	-	-	-	-	-	-	-	-	-	-	-	-	-	-	-	-	-	-	-	-	-	-	-	-	-	-	-	-	-	-	-	-	-
Cux1 (CR3)	-	-	-1532 to -1529 (SD:20)	-	-	-	-	-	-	-	-	-	-	-	-	-	-	-	-	-	-	-	-	-	-	-	-	-	-	-	-	-	-	-	-	-	-	-	-	-	945 to 994 (SD:50)	-	-	-
Cux1 (CR3+HD)	-	-	-	-	-	-	-	-	-	-	-	-	-	-	-	-103 to -90 (SD:10)	-	-	-361 to -348 (SD:10)	-	-	-	-	-	-	-	491 to 527 (SD:20)	-	-	-	-	-	-	-	-	-	-	-	-	-	-	-	-	-
CREB-binding Tfs	-	-	-	-	-	-	-	-	-	-	-	-	-	-	-	-	-	-	-	-	-	-	-	-	-	-	-	-	-	-	-	-	-	-	-	-	-	-	-	-	-	-	-	-
CREB-binding Tfs	-	-	-	-	-	-	-	-	-	-	-	-	-	-	-	-	-	-	-	-	-	-	-	-	-	-	-	-	-	-	-	-	-	-	-	-	-	-	-	-	-	-	-	-
E box-binding TFs	-	-100 to 143 (SD:100)	-	-	-	-	-	-	-	-	-183 to -180 (SD:10)	-	-	-	-	-	-	-	-	-	-	-	-	-	-	-	-	-	-	-	-	-	-	-	-	-	-	-	-	-	-	-	-	-
various homeobox factors	-	-	-	-	-	-	-	-	-	914 to 924 (SD:10)	-	-	-	-	-	-	-	-	-	-	-	-	-	-	-	-	-	-	-	-	-	-	-	-	-	-	-	-	-	-	-	-	-	-
Hnf1	-	-	-	-	-	-	-	-	-	-	-	-	-	-	-125 to -24 (SD:20)	-92 to -27 (SD:20)	-	-	-93 to -37 (SD:20)	-	-	-	-	-	-1543 to -1396 (SD:100)	-	-	-	-	-	-	-	-	-	-	-	-	-	-	-	-	-	-	-
POU factors	-	-	-	-	-	-	-	-	-	-	-	-	-	-	-	-	-	-	-	-	-	-	-	-	-1928 to -1797 (SD:200)	-	-	-	-	-	-	-	-	-	-	-	-	-	-	-	-	-	-	-
Pax-4, Pax-5, SREBF2	-	-	-	-	-	-	-	-	-	-	-	-	-	-76 to 228 (SD:200)	-	-	-	-	-	-	-	-	-	-	-7 to 193 (SD:200)	-	-	-	-	-	-	-	-	-	-	-	-	-	-	-	-	-	-	-
POU3F2, POU2F1, Nkx6-2	-	-	-	-	-	-	-	-	-	-	-	-	-	-	-	-	-	-	-	-	-	-	-	-	-	-	-	-	-	-	-	-	-	-	-	-	-	-	-	-	-	-	-	-
Brachyury	-	-	-	-	-	-	-	-	-	-	-	-	-	-	-	-	-	-	-	-	-	-	-	-	-	-	-	-	-	-	-	-	-	-	-	-	-	-	-	-	-	-	-	-
SRF	-	-	-	-	-	-	-	-	-	-	-	-	-	-	-	-	-	-	-	-	-	-	-	-	-	-	-	-	-	-	-	-	-	-	-	-	-	-	-	-	-	-	-	-
NR2F2	-	-	-	-	-	-	-	-	-	-	-	-	-	-	-	-	-	-	-	-	-	-	-	-	-	-	-	-	-	-	-	-	-	-	-	-	-	-	-	-	-	-	-	-
C/EBP	-	-	-	-	-	-	-	-	-	-	-	-	-	-	-	-	-	-	-	-	-	-	-	-	-	-	-	-	-	-	-	-	-	-	-	-	-	-	-	-	-	-	-	-
POU2F1, Sox15	-	-	-	-	-	-	-	-	-	-	-	-	-	-	-	-	-	-1021 to -1018 (SD:10)	-	-	-	-	-	-	-	-	-	-	-	-	-	-	-	-	-	-	-	-	-	-	-	-	-	-2000 to -1941 (SD:200)
C/EBP factors	-	-	-	-	-	-	-	-	-	-	-	-	-	-	-	-	-	-	-	-	-	-	-	-	-	-	-	-	-	-	-	-	-	-	-	-	-	-	-	-1214 to -1211 (SD:10)	-	-	-	-
TATA box	-	-	-	-	-	-	-	-	-	-	-	-	-	-	-	-	-	-	-25 to -25 (SD:10)	-	-	-	-	-	-	-	-	-1970 to -1915 (SD:50)	-	-	-	-	-	-	-	-	-	-	-	-	-	-	-	-
SREBF1	-	-	-	-	-	-	-	-	-	-	-	-	-	-	-	-	-	-	-	-	-	-	-	-	-	-	-	-	-	-	-	-	-	-	-	759 to 782 (SD:50)	-	-	-	-	-	-	-	-
STAT family	-	-	-	-	-	-128 to 167 (SD:200)	-	-	-	-	-	-	-	-	-	-	-	-	-	-	-	-	-	-	-	-	-	-	-	-	-	-	-	-	-	-	-	-	-	-	-	-	-	-
MEF2A	-949 to -865 (SD:200)	-	-	-	-	-	-	-	-	-	-	-	-	-	-	-	-	-	-	-	-	-	-	-	-	-	-	-	-	-	-	-	-	-	-	-	-	-	-	-	-	-	-	-
AHR, ARNT	-	-	-	-	-	-	-	-	-	-	-	-	-	-	-	-	-	-	-	-	-	-	-	-	-	-	-	-	-	-	-	-	-	-	-	-	-	-	-	-	-	-	-	-
EGR factors	-	-	-	-	-	-	-	-	-	-	-	-	-	-188 to 144 (SD:200)	-	-	-	-	-	-	-	-	-	-	-	-	-	-	-	-	-	-	-	-	-	-	-	-	-	-	-	-	-	-
C/EBP alpha	-	-	-	-	-	-	-	-	-	-	-	-	-	-	-	-	-	-	-	-	-	-	-	-	-	-	-	-	-	-	-	-	-787 to -760 (SD:20)	-	-	-	-	-	-	-	-	-	-	-
REST	-	-	-	-	-	-	-	-	-	-	-	-	-	-	-	-	-	-	-	-	-	-	-	-	-	-	-	-	-	-	-	-	-	-	-	-	-	-	-	-	-	-	-	-
RREB1	-	-	-	-	-	-	-	-	-	-	-	-	-	-	-	-	-	-	-	-	-2000 to -1997 (SD:10)	-	-	-	-	-	-	-	-	-	-	-78 to -71 (SD:10)	-	-	-	-	-	-	-	-	-	-	-	-
OR5l1, TFAP2 factors, EBF1	-	-	-	-	-	-	-	-	-	-	-	-	-	-	-	-	-	-	-	-	-	-	-	-	-	-	-	-	-	-	-	-	-	-	-	-	-	-	-	-	-	-	-	-
p53	-	-	-	-	-	-	-	-	-	-	-	-	-	-	-	-	-	-	-	-	-	-	-	-	-	-	-	-	-	-	-	-	-	-	-	-	-	-	-	-	-	-	-	-
Lmo2 complex, GATA1, 3 and 6	-	-	-1945 to -1810 (SD:100)	-	-	-	-	-	-	-	-	-	-	-	-	-93 to -30 (SD:100)	-	-	-	-	-	-	-	-	-	-	-	-	-	-	-	-	-	-	-	-	-	-	-	-	-	-	-	-
forkhead box factors	-	-	-	-	-	-	-	-	-	-	-	-	-	-	-	-	-	-	-	-	-	-	-	-	-	-	-	-	-	-	-	-	-	-	-	-	-	-	-	-	-	-	-	-
Pax1	-	-	-	-	-	-	-	-	-	-	485 to 540 (SD:200)	-	-	-	-	-	-	-	-	-	-	-	-	-	-	-	-	-	-	-	-	-	-	-	-	-	-	-	-	-	-	-	-	-
Whn	-	-	-	-74 to -45 (SD:100)	-	-	-	-	-	-98 to 125 (SD:100)	-	-	-	-	-	-	-	-	-	-	-	-73 to -48 (SD:20)	-	-	39 to 39 (SD:200)	-	-	-	-	-	-	-	-	-	-	-	-	-	-	-	-	-	-	-
Zf5 (Zfp161)	-	-	-	-	-	-	-	-	-	-	-	-	-	-	-	-	-	-	-	-	-	-	-	-	-	-	-	-	-	-	-	-	-	-	-	-	-	-	-	-	-	-	-	-
GATA1	-	-	-	-	-	-	-	-	-	-	-	-	-	-	-	-	-	-	-201 to -130 (SD:50)	-	-	-	-	-	-	-	-	-	-	-	-	-	-	-	-1488 to -1380 (SD:100)	-	-	-	-	959 to 966 (SD:100)	-	-	-	-
Pax3	-	-	-	-	-	-	-	-	-	-	-	-	-	-	-	-	-	-	-	-	-	-	-	-	-	-	-	-	-	-	-	-	-	-	-	-	-	-	-	-	-	-	-	-
MEF2A	-	-	-	-1744 to -1742 (SD:20)	-	-	-	-	-	-	-	-	-	-	-	-	-	-	-	-	-	-	-	-	977 to 1000 (SD:200)	-	-	-	-	-	-	-	-	-	-	-	-	-	-	-	-	-	-	-
ZEB1	-	-	-	-	-	-	-	-	-	-	-	-	-	-	-	-	-	-	-	-	-	-	-	-	-	-	-	-	-	-	-	-	-	-	-	-	-	-	-	-	-	-	-	-
various homeobox factors	-	-	-	-	-	-	-	-	-	-	-	-	-	-	-	-	-	-	-	-	-	-	-	-	-	-	-	-	-	-	-	-	-	-	-	-	-	-	-	-	-	-	-	-
MEIS1:HOXA9 heterodimer	-	-	-	-	-	-	-	-	-	-	-	-	-	-	-	-	-	-	-	-	-	-	-	-	-	-	-	-1976 to -1967 (SD:20)	-	-	-	-	-	-	-	-	-	-	-	-	-	-	-	-
Foxj2	-	-	-	-	-	-	-	-	-	-	-	-	-	-	-	-	-	-	-	-	-	-	-	-	-	-	-	-	-	-	-	-	-	-	-	-	-	-	-	-	-	-	-	-
Nkx2-1 and Nkx2-5	-	-	-	-	-	-	-	-	-	-	-	-	-	-	-	-	-	-	-	-	-	-	-	-	-	-	-	-	-	-	-	-	-	-	-	-	-	-	-	-	-	-	-	-
Hmx3	-	-	-	-	-	-	-	-	-	-	-	-	-	-	-712 to -660 (SD:100)	-	-	-	-	-	-	-	-	-	-	-	-	-	-	-	-	-	-	-	-	-	-175 to -170 (SD:10)	-	-	-	-	-	-	-
Nkx3-1	-	-	-	-	-	-	-	-	-	-	-	-	-	-	-	-	-	-	-	-	-	-	-	-	-	-	-	-	-	-	-	-	-	-	-	-	-	-	-	-	-	-	-	-
ARID5B	-	-	-	-	-	-	-	-	-	-	-	-	-	-	-	-	-	-	-	-	-	-	-	-	-	-	-	-	-	-	-	-	-	-	-	-	-	-	-	-	-	-	-	-
STAT family	-	-	-	-	-	-	-	-	-	-	-	-	-	-	-	-	-	-	-	-	-	-	-	-	-	-	-	-	-	-	-	-	-	-	-	-	-	-	-	-	-	-	-	-
POU1F1, POU3F2	-	-	-	-	-	-	-	-	-	-	-	-	-	-	-	-	-	-	-	-	-	-	-	-	-	-	-	-	-	-	-	-	-	-	-	-	-	-	-	-	-	-	-	-
POU6F1	-	-	-	-	-	-	-	-	-	-	-	-	-	-	-	-	-	-	-	-	-	-	-	-	-	-	-	-	-	-1926 to -1875 (SD:100)	-	-	-	-	-	-	-	-	-	-	-	-	-	-
Roaz (ZNF423)	-	-	-	-	349 to 613 (SD:200)	-	-	-	-	-	-	-	-	-	-	-	91 to 128 (SD:50)	38 to 44 (SD:10)	-	-	-	-	-	-	-	-	-	-	-24 to 42 (SD:100)	-	-	-	-	-	-	-	-	-	-	-	-	-	-	-
TBP	-	-	-	-	-	-	-	-	-	-	-	-	-	-	-	-	-	-	-	-	-	-	-	-	-	-	-	-1953 to -1840 (SD:200)	-	-	-	-	-	-	-	-	-	-	-	-	-	-	-	-
CDC5L	-	-	-	-	-	-	-	-	-	-	-	-	-	-	-	-	-	-	-	-	-	-	-	-	-	-	-	-	-	-	-	-	-	-	-	-	-	-	-	-	-	-	-	-
TOPORS	-	-	-	-	-	-	297 to 325 (SD:50)	-	-	-	-	-	-	-	-	-	888 to 956 (SD:200)	833 to 1000 (SD:200)	-	-	-	-	-	-	-	-	-	-	-	-	-	-	-	-	-	-	-	-	-	-	-	-	-	-
homeobox TFs CRX, OTX2, and PITX2, and GATA1	-	-2000 to -1489 (SD:200)	-	-	-	-	-	-	-	-	-	-	-	-	-	-	-	-	-	-	-	-	-	-	-	-	-	-	-	-	-	-	-1997 to -1984 (SD:20)	-	-	-	-	-	-	-	-	-	-	-
Bach, AP1 (JUN, FOS, JUNB, JUND)	-	-	-	-	-	-	-	-	-100 to -21 (SD:50)	-	-	-	-	-	-	-	-	-	-	-	-	-	-	-	-	-	-	-	-	-	869 to 897 (SD:100)	-	-	-	-	-	-	-	-	-	-	-	-	-
Nuclear receptors (PPARG, RXRA, RORA, ESR1,2)	-1877 to -1851 (SD:50)	-	-	-	-	-	-	-	-	-	-	-	-	-	-	-	-	-	-	-	-861 to -787 (SD:100)	-	-	-	-	-	-	-	-	-	-	-	-	-	-	-5 to 114 (SD:100)	-	-	-	-	-	-	-	-
E2F TFs	-111 to -42 (SD:200)	-	-	-	-	-	-	-	-	-	-	-	-	-	-	-	-	-	-	-	-	-	-	-	-	-	-	-	-	-	-	-	-	-78 to 56 (SD:50)	-102 to 110 (SD:200)	-	-	-	-	-	-	-	-	-
PPARA, RXRA, VDR, AIRE	308 to 364 (SD:100)	-	-	-	-	-	-	-	-	-	-203 to -76 (SD:100)	-	-	-	-	-	-	-	-	-	-	-44 to -18 (SD:20)	-	-	-	-	-	-	-	-	-	-	-	-	-	-	-	-	-	-	-	-	-	-
NR6A1, Pax6	-	-	-	-	-	-	-	-	-	-	-	-	-	-	-	-	-	-	-	-	-	-	-	-	-	-	-	-	-	-	-	-	-	-	-	-	-	-	-	-	-	-	-	-
E box-binding TFs and RP58	-	-	-	-	-	-	-	-	-	-	-	-	-	-	-	-	-	-	-	-	-	-	-	-	-	-	-	-	-	-	-	-	-	-	-	-	-	-	-	-	-	-	-	-
Alx4	-	-	-	-	-	-	-	-	-	-	-	-	-	-	-	-	-	-	-	-	-	-	-	-	-	-	-	-	-	-	-	-	-	-	-	-	-	-	-	-	-	-	-	-
C/EBPgamma	-	-	-	-	-	-	-	-	-	-	-	-	-	-	-	-	-	-	-	-1725 to -1689 (SD:50)	-	-	-	-	-	-	-	-	-	-	-	-	-	-	-	-	-	-	-	-	-	-	-	-
RFX1	-	-	-1468 to -1189 (SD:200)	-	-	-	-	-	-	-91 to 129 (SD:200)	-	-	-644 to -604 (SD:100)	-134 to -134 (SD:20)	-	-	-	-	-	-	-	-156 to 36 (SD:100)	-	-	-	-	-	-	-	-	-	-	-	-	253 to 261 (SD:10)	-	-	-	-	-	-	-	-	-
FOXM1	-	-	-	-	-	-	-	-	-1108 to -1099 (SD:20)	-	-	-	-	-	-	-	-	-	-	-	-	-	-	-	-	-	-	-	-	-	-	-	-	-	-	-	-	-	-	-	-	-	-	-
FXR-RXRA dimer	-	-	-	-	-	-	-	-	-	-	-	-	-	-	-	-	-	-	-	-	-	-	-	-	-	-	-	-	-	-	-	-	-	-	-	-	-	-	-	-	-	-	-	-
GATA4	-	-	-	-	-	-	-	-	-	-	-	-	-	-	-	-	-	-	-	-	-	-	-	-	-	-	-	-	-	-	-	-	-	-	-	-	-	-	-	-	-	-	-	-
HNF6	-	-	-	-	-	-	-	-	-	-	-	-	-	-	-	-	-	-	-	-	-	-	-	-	-	-	-	-	-	-	-	-	-	-	-	-	-	-	-	-	-	-	-	-
HOXA4	-	-	-	-	-	-	-	-	-	-	-	-	-1868 to -1631 (SD:200)	-	-	-	-	-	-	-	-	-	-	-	-	-	-	-	-	-	-	-	-	-	-	-	-	-	-	-	-	-	-	-
NR1H and NR1I nuclear receptors	-	-	-	-	-	-	-	-	-	-	-	-	-	-	-	-	-	-	-	-	-	-	-	-	-	-	-	-	-	-	-	-	-	-	-	-	-	-	-	-	-	-	-	-
NRF-1	-	-	-	-153 to -59 (SD:100)	-	-125 to -38 (SD:100)	-	-	-	-143 to 38 (SD:200)	-	-	-	-	-	-	-	-	-	-	-	-	-	-	-104 to -20 (SD:50)	-	-	-	-	-	-	-	-	-	-	-	-81 to -65 (SD:20)	-	-	-	-	-	-	-
TEF	-	-	-	-1863 to -1692 (SD:100)	-	-	-	-	-	-	-	-	-	-	-	-	-1453 to -1405 (SD:50)	-	-	-	-	-	-	-	-	-	-	-	-	-	-	-	-	-	-	-	-	-	-	-	-	-	-	-
Smad3	-	-	-	-	-	-	-	-	-	-	-	-	-	-	-	-	-	-	-	-	-	-	-	-	-	-	-	-	-	-	-	-	-	-	-	-	-	-	-	-	-	-	-	-
GTF2A1 (TFIIA)	-	-	-	-	-	-	-	-	-	-	-1586 to -1488 (SD:100)	-	-	-	-	-	-	-	-	-	-	-	-	-	-	-	-	-	-	-	-	-	-	-	-	-	-	-	-	-	-	-	-	-
CACCC box-binding factors	-	-	-	-	-	-	-	-	-178 to -66 (SD:50)	-	-	-97 to -39 (SD:200)	-	-	-	-	-	-127 to 33 (SD:100)	-	-	-	-	-	-	-	-	-	-	-	-	-	-	-	-	-	-	-	-	-	-	-149 to -17 (SD:100)	-	-	-
SMAD4	-	-	-	-	-	-	-	-	-	-	-	-	-	-	-	-	-	-	-	-	-	-	-	-	-	-	-	-	838 to 842 (SD:10)	-	-	-	-	-	-	-	-	-	-	-	-	-	-	-
CIZ (ZNF384)	-	-	820 to 905 (SD:50)	-	-	-	-	-	-	-	-	-	-	-	-	-	-	-	-	-	-	-	-	-	-	-	-	-	-	-	-	-	-	-	-774 to -772 (SD:10)	-	-	-	-	-	-	-	-	-
Forkhead box TFs, including HNF3	-	-	-	-	-	-	-	-	-	-	-	-	-	-1039 to -1030 (SD:10)	-	-	-	-	-2000 to -1836 (SD:100)	-	-	-	-	-	-	-	-	-	-	-	-	-	-	-	-	-	-	-	-	-	-	-	-	-
RUNX TFs	-	-	-	-	-	-	-	-	-	-	-	-142 to -23 (SD:50)	-	-	-	-	-	-	-	-	-2000 to -1970 (SD:100)	-	-	-	-	-	-	-	372 to 385 (SD:10)	-	-	-	-	-	-	-	-	-	-	-	-	-	-	-
HIF1	-	55 to 200 (SD:200)	-	-	-	-	-	-	-	-	-	-	-	-	-	-	-	-	-	-	-	-	-	-	-	-	-	-	-	-	-	-	-	-	-	-	-	-	-	-	-	-	-	-
PIT1 (POU1F1)	-	-	-	-	-	-	-	-	-	-	-	-	-	-	-	-	-	-	-	-	-	-	-	-	-1516 to -1459 (SD:50)	-	-	-	-	-	-	-2000 to -1980 (SD:200)	-	-	-	-	-	-	-	-	-	-	-	-
EGR factors	-	-	-	-	-	-	-	-	-	-	-	-	-	-148 to 64 (SD:200)	-	-	-	-201 to -95 (SD:100)	-	-	-	-	-	-	-	-	-	-	-	-	-	-	-	-	-	-	-	-	-	-	-	-250 to -29 (SD:200)	-	-
androgen, progestagen, glucocoricoid receptors	-	-	-	-	-	-	-	-	-	-	-	-	-	-	-	-	-	-	-	-	-	-	-	-	-	-	-	-	-	-	-	-	-	-	-	-	-	-	-	-	-	-1656 to -1586 (SD:50)	-	-
AR	-	-	-	-	-	-	-	-	-	-	-	-	-	-	-	-	-	-	-	-	-	-	-	-	-	-	-	-	-	-	-	-	-	-	-	-	-	-	-	-	-	-	-	-
THR alpha and beta	-	-	-	202 to 367 (SD:200)	-	-	-	-	-	-	-	-	-	-	-	-	-	-	-	-	-	-	-	-	-	-	-	-	-	-	-	-	-	-	-	-	-	-262 to -260 (SD:20)	-	-	-	-30 to -15 (SD:50)	-	-
HNF4	-	-	-	-	-	-	-	-	-	-	-	-	-	-	-105 to -41 (SD:20)	-94 to -28 (SD:50)	-	-	-120 to 93 (SD:200)	-	-	-	-	-	-	-	-	-	-	-	-	-	-	-	-	-	-	-	-	-	-	-	-1850 to -1818 (SD:100)	-
RFX TFs	-	-	-	-	-	-	-	-	-	-61 to 35 (SD:50)	-	-	-	-	-	-	-	-	-	-	-	-153 to 47 (SD:200)	-	-	-	-	-	-	-	-	-	-	-	-	-	-	-	-	-	-	-	-	-	-
Foxp1	-	-	-	-	-	-	-	-	-	-	-	-	-	-	-	-	-	-	-	-	-	-	-	-	-	-	-	-	-	-	-	-	-	-	-	-	-	-	-	-	-	-	-	-
CDX TFs	-	-	-	-	-	-	-	-	-	-	-	-	-	-	-	-	-	-	-	-	-	-	-	-	-	-	-	-	-	-	-	-	-	-	-	-	-	-	-	-	-	-	-	-
FOXP3 and IRF9	-	-	-	-	-	-	-	-	-	-	-	-	-	-	-	-	-	-	-	-	-	-	-	-	-	-	-	-	-	-	-	-	-	-	-	-	-	-	-	-	-	-	-	-
BHLH (DEC1,2)	-	-	-	-	-	-	-	-	-	-	-	-	-	-	-	-	-	-	-197 to 98 (SD:200)	-	-	213 to 373 (SD:200)	-	-	-	-	-	-	-	-	-	-	-	-	-	-	-	-	-	-	-	-	-	-
AIRE	-	-	-	-	-	-	-	-	-	-	-	-	-	-	-	-	-	-	-1827 to -1819 (SD:20)	-	-	-	-	-1899 to -1821 (SD:100)	-	-	-	-	-	-	-	-	-	-	-	-	-	-	-	-	-	-	-	-
Helios and NF-AT TFs	-	-	-1698 to -1563 (SD:200)	-	-	698 to 699 (SD:20)-1067 to -948 (SD:100)	-	-	-	-	-	-	-	-	-	-	-	-	-	-	-	-	-	-	-	-	-	-	-	-	-	-	-	-	-	-	-	-	-	-	-	-	-	-
Sox family	-	-	-	-	-	-	-	-	-	-	-	-	-	-	-	-	-	-	-	-	-	-	-	-	-	-	-	-	-	-	-	-	-	-	-	-	-	-	-	-	-	-	-	-
heat shock factors	-	-	-	-	-	-46 to -22 (SD:50)	-	-	-	-	-	-	-	-	-	-	-	-	-	-	-	-58 to 217 (SD:200)	757 to 810 (SD:50)	-	-	-	-	-	-	-	-	-	-	-	-	-	-	-	-	-	-	-	-	-
MITF-TFE family (BHLH)	-	-	-	-	-	-	-	-	-	-	-	-	-	-	-	-	-	-	-	-	-	-	-	-	-	-	-	-	-	-	-	-	-	-	-	-	-	-	-	-	-	-	-	-
ZIC and GLI zinc finger TFs	-	-	-	-	-	-	-	-	-	-	-	1 to 276 (SD:200)	-	-	-	-	-	-	-	-	-	-	-	-	-	-	-	-	-	-	-	-	-	-	-	-	-	-	-	-	-	-	-	-
Nkx2-5 and Nkx3-2	-	-	-	-	-	-	-	-	-	-	-	-	-	-	-	-	-	-	-	-	-	-	-	-	-	-	-	-	-	-	-	-	-	-	-121 to 50 (SD:100)	-	-	-	-	-	-	-	-	-
AP-2	-	-	-	-	-	-	-	-	-	-	-	-	-	-	-	-	-	-	-	-	-	-	-	-	86 to 269 (SD:100)	-	-	-	-	-	-	-	-	-	-	-	-	-	-	-	-	-	-	-
GFI1	-	-	-	-	-	-	-	-	-	-	-	-	-	-	-	-	-	-	-	-	-1305 to -1300 (SD:10)	-	-	-	-	-	-	-	-	-	-	-	-	-	-	-	-	-	-	-	-	-	-	-
BLIMP1 (PRDM1)	-	-	-	-	-	-	-	-749 to -708 (SD:100)	-	-	-	-	-	-	-	-	-	-	-	-	-	-	-	-	-	-	-	-	-	-	-	-	439 to 462 (SD:20)	-	-	-	-	-	-	-	-	-	-	-
GZF1	-	-	-	-	-	-	-	-	-	-	-	-	-	-	-	-	-	-	-	-	-	-	-	-	-	-	-	-	-	-	-	-	-	-	-	-	-	-	-	-	-	-	-	-
PLZF (ZBTB16)	-	-	-	-	-	-	-	-	-	-	-	-	-	-	-	-	-	-	-	-	-	-1083 to -1029 (SD:100)	-	-	-	-	-	-	-	-	-	-	-	-	-	-	-	-	-	-	-	-	-	-
Zec (ZNF628)	-	-2000 to -1921 (SD:200)	-	-	-	-	-	-2000 to -1899 (SD:100)	-	-	-	-	-	-	-	-	-	-	-	-	-	-	-	-	-	-	-	-	-	-	-	-	-	-	-	-	-	-	-	-	-	-	-	-
HOXA7	-	-	-	-	-	-	-	-	-	-	-	-	-	-	-	-	-	-	-	-	-	-	-	-	-	-	-	-	-	-	-	-	-	-	-	-	-	-	-	-	-	-	-	-
RBPJ	-	-139 to -70 (SD:100)	-	-	-	-	-	-	-	-	-	-	-	-	145 to 232 (SD:100)	-	-	-	-	-	-	-	-	-	-	-	-	-	625 to 746 (SD:100)	-	-	-	-	-	-	-	-	-	-	-	-	-	-	-
KAISO (ZBTB33)	-	-	-	-	-	-	-	-	-	-	-	-	-	-	-	-	873 to 966 (SD:200)	-	-	-	-	-	-	-	-	-	-	-	-	-	-	-	-	-	-	-	-	-	-	-	-	-	-	-
GC-box, Zinc finger TFs (Sp TFs, KLF TFs)	-	-	-	-	-	-	-	-	-	-	-	-193 to -82 (SD:100)	-	-	-	-	-	-	-	-199 to -94 (SD:100)	-	-	-	-	-	-	-	-	-	-	-	-	-	-	-	-	-	-	-	-	-	-	-	-
NANOG	-	-	-	-	-	-	-	-	-	-	-	-	-	-	-	-	-	-	-	-	-	-	-	-	-	-	-	-	-	-	-	-	-	-	-	-	-	-	-	-	-	-	-	-
SF1 and LRH1	-	-	-	268 to 517 (SD:100)	-	-	-	-	-	-	-	-	-	-	-	-	-	-	-	-	-	-	-	-	-	-	-	-	-	-	-	-	-	-	-	-	-	-	-	-	-	-	-	-
ETS family of TFs, and SH2D1A	-	-106 to 17 (SD:50)	-	-161 to 26 (SD:100)	-	-137 to 18 (SD:100)	-	-	-	-133 to -58 (SD:100)	-	-133 to -98 (SD:100)	-	-	-	-	-	-	-	-	-	-	-	-	-139 to 42 (SD:100)	-	-	-	-	-	-	-	-	-240 to 34 (SD:200)	-178 to 71 (SD:200)	-	-77 to -11 (SD:50)	-	-	-	-	-	-	-
Ikaros	-	-	-	-	-	-	-	-	-	-	-	-	-	-	-511 to -250 (SD:200)	-	-	-	-	-	-	-	-	-	-	-	-	-	-	-	-	92 to 338 (SD:200)	-	-	-	-	-	-	-	-	-	-	-	-
Bcl6	-	-	-	-	-	-	-	-	-	-	-	901 to 1000 (SD:200)	-	-	-	-	-	-	-	-	-	-	-	-	-	-	-	-	-	-	-	-	-	-	-	-	-	-	-	-	-	-	-	-
ETS domain TFs, including SPI1 or PU.1	-	-10 to 0 (SD:10)	-	-	-	-	-	-	-	-	-	-232 to 47 (SD:100)	-	-	-	-	-	-	-	-	-	-	-	-	-	-	-	-	-358 to 27 (SD:200)	-	-	-	-	-	-	-	-	-	-	-	-	-	-	-
MIZF (HINFP)	-	-86 to 201 (SD:200)	-	-	-	-	-	-	-	-84 to 3 (SD:200)	-	-	-	-	-	-	-	-	-	-	-	-	-	-	-118 to 46 (SD:200)	-	-	-	-	-	-	-	-	-	-	-	-	-	-	-	-	-	-	-
Bcl6	-	-	-	-	-	-	-	-	-	-	-	-	-	-	-	-	-	-	-	-	-	-	-	-	-	-	-	-	-	-	-	-	-	-	-	-	-	-	-	-	-	-	-	-
T-box TFs (TBX5, TBX22, EOMES)	-	-	-	-	-	-	-	-	-	-	-	-	-	-	-	-	-	-	-	-	-	-	-	-	-	-	-	-	-	-	-	-	-	-	-	-	-	-	-	-	-	-	-	-
EN1	-	-	-	-	-	-	-	-	-	750 to 813 (SD:100)	-	-	-	-	-	-	-	-	-	-	-	-	-	-	-	-	-	-	-	-	-	-	-	-	-	-	-	-	-	-	-	-	-	-
Klf4	-	-	-	-	-	-	-	-	-	-	-	-	-	-	-	-	-	-	-	-	-	-	-	-	-	-	-	-	-	-	-	-	-	-	-	-	-	-	-	-	-	-	-	-
MYOD, myogenin, NHLH1, ZEB1	-	-	-	-	-	-	-	-	-	-	-	-	-	-	-	-	-	-	-	-	-	-	-	-	-	-	-	-	-	-	-	-	-	-	-	-	-	-	-	-	-	-	-	-
Nkx2-5	-	-	-	-	-	-	-	-	-	-	-	-	-	-	-	-	-	-	-	-	-	-	-	-	-	-	-	-	-	-	-	-	-	-	-	-	-	-	-	-	-	-	-	-
PAX2	-	-	-	-	-	-	-	-	-	-	-	-	-	-	-	-	-	-	-	-	-	-	-	-	-	-	-	-	-	-	-	-	-	-	-	-	-	-	-	-	-	-	-	-
TEAD1	-	-	-	-	-	-	-	-	-546 to -535 (SD:20)	-	-	-	-	-	-	-	-	-	-	-	-	-	-	-	-	-	-	-	-	-	-	-	-	-	944 to 1000 (SD:100)	-2000 to -1886 (SD:200)	-	-	-196 to -159 (SD:100)	-	-	-	-	-
FOS	-	-	-	-	-	-	-	-	-343 to -29 (SD:200)	-	-	-	-	-	-	-	-	-	-	-	-	-	-	-	-	-	-460 to -455 (SD:10)	-	-	-	-	-	-	-	-	-	-	-	-	-	-	-	-	-
SPZ1	-	-	-	-	-	-	-	-	-	-	-	-	-	-	-	-	413 to 435 (SD:20)	-	-	-	-	-	-	-	-	-	-	-	-	-	-	-	-	-	-	-	-	-	-	-	-	-	-	-
HNF4, nuclear receptors	-	-	-	-	-	-	964 to 1000 (SD:100)	-	-	-	-993 to -924 (SD:100)	-	-	-	-401 to -66 (SD:200)	-	-	-	-112 to -68 (SD:50)	-	-	-	-	-	-	-	-	-	-	-	-	-	-	-	-	-	-	-	-	-	-	-	-	-
TLX1, NFIC, NF1, Myogenin	-	-	-	-	-	-	-106 to -102 (SD:20)	-	-	-	-	-	-	-	-	-	-	-184 to -22 (SD:100)	45 to 178 (SD:100)	-	-	-	-	-	-	-	-	-	-	-	-	-	-	-	-	-	-	-	-	-	-	-	-	-
TFCP2, Tcfcp2l1	-	-	-	-	-	325 to 376 (SD:50)	-	-	-	-	-	-	-	-	-	-	-	-	-	-	-	-	-	-	-	8 to 66 (SD:50)	-	-	-	-	-	-	-	-	-	-	-	-	-	-	-	-94 to -90 (SD:50)	-	-
ZFX	-	-	-	-	-	152 to 334 (SD:100)	-	-	-	-	-	-	-	-	-	-	-	-	-	-	-	-	-	-	54 to 262 (SD:100)	-	-	-	-	-	-	-	-	-	-	-	-	-	-	-	-	-	-	-
INSM1	-	-	-	-	-	-	-	-	-	-	-	422 to 470 (SD:200)	-	-	-282 to -48 (SD:200)	-1161 to -1154 (SD:20)	253 to 507 (SD:200)	-	-	-222 to -2 (SD:100)	-	-	-	-	-	-	-	-	-	-	-	-	-	-	-	-	-	-	-	-	-	-	-	-
RXR, RAR, and VDR	-	-	-	207 to 686 (SD:200)	-	-	-	-	-	-	-	-	-	-	-	-	-	-	-52 to -43 (SD:10)752 to 788 (SD:50)	-	-	-	-	-	-	-	-	-	-	-	-	-	-	-	-	-	-	-	-	-	-	-	-	-
PLAG1	-	-	-	-	-	-	-	-	-	-	-36 to -31 (SD:50)	-	-	-	-	-	-	-	-	-	-	-	-	-	-	-	-	-	-	-	-	-	-	-	-	-	-	-	-	-	-	-195 to 59 (SD:200)	-	-
NR2E3	-	-	-	-	-	-	-	-	-	-	-	-	555 to 741 (SD:200)	-	-	-	-	-	-	-	-	-	-	-	-	-	-	-	-	-	-	-	-	-	-	-	-	-	-	-	-	-	-	-1930 to -1908 (SD:50)
ARID5A	-	-	-	-	-	-	-	-	-	-	-	-	-	-	-	-	-	-	-	-	-	-	-	-	-	-	-	-	-	-	-	-	-	-	-	-	-	-	-	-	-1861 to -1784 (SD:200)	-	-	-
E2F TFs, Zinc finger TFs (HIC1, PLAGL1, Zfp161)	-57 to 123 (SD:200)	-	-	-	-	-	-	-	-	-	-	-	-70 to -40 (SD:20)	-	-	-	-	-	-	-	-	-	-	-	-	-	-	-	-	-	-	-	-	-88 to 17 (SD:50)	-	-	-	-	-	-	-	-	-	-
GATA family TFs	-	-	-	-	-	-	-	-	-	-	-	-	-	-	-	-	-	-	-	-	-	-	-	-	-	-	-	-	-	-	-	-	-	-	-	-	-	-	-	-	-	-	-	-
HIC1	-	-	-	-	-	-	-	-	-	-	-2000 to -1981 (SD:100)	-	-	-	-	-	-	-	-	-	-	-	-	-	-	-	-	-	-	-	-	-	-	-	-250 to -197 (SD:50)	-	-	-	-	-	-	-	-	-
CREB-binding TFs, ATF family, and JUN, JDP2	-	-	-	-	-	-236 to -54 (SD:200)	-	-	-	-148 to 31 (SD:100)	-	-	-	-	-	-	-	-	-	-	-	-93 to -16 (SD:20)	-	-	-	-	-	-	-	-	-	-	-	-	-	-	-	-	-	-	-	-	-	-
SOX and HMG-box TFs (including Lef1, TCF TFs)	-	-	-	-	-	-	-	-	-	-	-	-	-	-	914 to 1000 (SD:200)	-	-	-	-	-	-	-	-	-	-	-	-	-	-	-	-	-	-	-	-	-	-	-	-	-	-	-	-	-
bZip Tfs (Mafb, Mafk, DBP, AP1)	-	-	-	-	-	-	-	-	-	-	-	-	-	-	-	-	-	-	-	-	-	-	-	-	-	-	-	-	-	-	-	-	-	-	-	-	-	-	-1094 to -1084 (SD:10)	-	-	-	-	-
MTF1	-	-	-	-	-	-	-	-	-	-	-	-	-	-	-	-	-	-	-	-	-	-	-	-	-	-	-	-	-	-	-	-	-	-	-	-	-	-	-	-	-	-	-	-
MYB family TFs	-	-	-	-	-	-	-	-	-	-214 to 113 (SD:200)	-	-	-	-	-	-	-	-	-	-	-	-72 to 95 (SD:100)	-	-	-	-	-	-	-	-	-	-	-	-	-	-	-	-	-	-	-	-	-	-
Osr1 and Osr2	-	-	-	-	-	-	-	-	-	-	-	-	-1485 to -1237 (SD:200)	-	-	-	-	-	-	-	-	-	-	-	-	-	-	-	-	-	-	-	-	-	-	-	-	-	-	-	-	-	-	-
RFX factors	-	-	-	-	-	-103 to -92 (SD:10)	-	-	-	-128 to 65 (SD:50)	-	-	-	-	-	-	-	-	-	-	-	-238 to 86 (SD:100)	-	-	-	-	-	-	-	-	-	-	-	-	-	-	-	-	-	-	-	-	-	-
Smad3	-	-	-	-	-	-	-	-	-	-	-	-	-	-	-	-	-	-	-	-	-	-	-	-	-	-	-	-	611 to 721 (SD:100)	-	-	-	-	-	-	-	-	-	-	-	-	-	-	-
Sp100	-	-	-	-	-	-	-	-	-	-	-	-	-	-	-	-	-	-	-	-	-	-	-	-	-579 to -548 (SD:50)	-	-	-	-	-	-	-	-	-	-	-	-	-	-	-	-	-	-	-
SRY, SOX21, and SOX30	-	-	-	-	-	-	-	-	-	-	-	-	-	-	-	728 to 736 (SD:20)	-	-	-	-	-	-	-	-	-	-	-	-	-	-	-1447 to -1430 (SD:50)	-	-	-	-	-	-	-	-	-	-	-	-	-
Zbtb3	-	-	-	-	-	-	-	-	-	-	-	-	-	-	-	-	-	-	-	-	-	-	341 to 344 (SD:50)	-	-	-	-	-	-	-	-	-	-	-	-	-	-	-	-	-	-	-	-	-
Zfp105	-	-	-	-835 to -832 (SD:10)	-	-	-	-	-	-	-	-	-	-	-	-	-	-	-	-	-	-	-	-	-	-	-	-	-	-	-	-	-	-	-	-	-	-	-	-	-	-	-	-
Zfp187	-	-	-	-	-	-	-	-	-	-	-	-	-	-	-	-	-	-	-	-	-	-	-	-	-	-	-	-	-	-	-	-	-	-	-	-	-	-	-	-	-	-	-	-
Zfp410	-	-	-	-	-	-	-	-	-	-	-	-	-	-	-	-	-	-	-	-	-	-	-	-	-	-	-	-	632 to 634 (SD:10)	-	-	-	-	-	-	-	-	-	-	-	-	-	-	-
Zinc finger TFs Zfp691, Gm397, and Zbtb7b	-	-	-	-	-	-	-	-	-	-	-	-	-	-	-	-	-	-	-	-	-	-	-	-	-	-	-	-	-	-	-	-	-	-	-	-	-	-	-	-	-	-	-	-
BBX	-	-	-	-	-	-	-1012 to -1009 (SD:50)	-	-	-	-	984 to 1000 (SD:20)	-	-	-	-	-	-	-	-	-	-	-	-	-	-	-	-	-	-	-	-	-	-	-	-	-	-	-	-	-	-	-	-
Eomes (var)	-	-	-	-	-	-	-	-	-	-	-	-	-	-	-	-	-	-	-	-	-	-	-	-	-	-	-	-	-	-	-	-	-	-	-	-	-	-	-	-	-	-	-	-
Gata6 (var), Arid3a, GFI1, HDX	-	-	-	-	-	-	-	-	-	-	-	-	-	-	-	-	-	-	-	-	-	-	-	-	-	-	-	-	-	-	-	-	-	-	-	-	-	-	-	-	-	-	-	-
GMC1, ZBTB7A, SPDEF, ETS1	-	-	-	-	-	-	-	-	-	-	-	-	-	-	-	-	-	-	-	-321 to -276 (SD:200)	-	-	-	-	-	-	-	-	549 to 659 (SD:200)	-	-	-	-	-	-	-	-	-	-	-	-	-	-	-
GLIS2, TCF7, ZFP128	-	-	-	-	-	-	-	-	-	-	-	-	-	-	-	-	-	-	-	-	-	-	-	-	-	-	-	-	-	-	-	-	-	-	-	-	-	-	-	-	-	-	-	-
GM397	-	-	-	-	-	-	-	-	-	-	-	-	-	-	-	-	-	-	-	-	-	-	-	-2000 to -1935 (SD:200)	-	-	-	-	-	-	-	-	-	-	-	-	-	-	-	-	-	-	-	-
GMEB1	-	-	-	-	-	-	-	-	-	-	-	-	-	-	-	-	-	-	-	-	-	-	-	-	-	-	-	-	-	-	-	-	-	-	-	-	-	-	-	-	-	-	-	-
HBP1 and SOX12	-	-	-	-	-	-	-	-	-	-	-	-	-	-	-	-	-	-	-	-	-	-	-	-	-	-	-	-	-	-	-	-	-	-	-	-	-	-	-	-	-	-	-	-
HNF4A	-	-	-	-	-	-	-	-	-	-	-	822 to 836 (SD:10)	-	-	-122 to -24 (SD:50)	-177 to -15 (SD:100)	-	-	-215 to -17 (SD:100)	-	-	-	-	-	-	-	-872 to -858 (SD:10)	-	-1942 to -1933 (SD:10)	-	-	-	-	-	-	-	-	-	-	-	-	-	-	-
IRF4, IRF5, IRF6 (var)	-9 to 152 (SD:200)	-	-	-	-	-78 to 268 (SD:200)	-	-	-	-	-	-	-	-	-	-	-	-	-	-	-	-	-	-	-	-	-	-	-	-	-	-	-	-	-	-	-	-	-	-	-	-	-	-
Mafk	-	-	-	-	-	-	-	-	-	-	-	-	-	-	-	-	-	-	-	-	-	-	-	-	-	-	-	-	-	-	-	-	-	-	-	-	770 to 777 (SD:20)	-	-	-	-	-	-	-
Max (var)	-	-	-	-	-	-	-	-	-	-71 to -26 (SD:50)	-	-	-	-127 to 21 (SD:100)	-	-	-	-	-	-	-746 to -737 (SD:10)	-	-	-	-	-	-	-	-	-	-	-	-	-	-	-	-	-	-	-	-	-	-	-
MYB family TFs	-	-	-	-	-	-	-	-	-	-	-	-	-	-	-	-	-	-	-	-	-	-167 to 147 (SD:100)	-	-	-	-	-	-	-	-	-	-	-	-	-	-	-	-	-	-	-	-	-	-
various Zinc finger transcription factors	-	-	-	-	-	-	-	-	-	-	-	-	-	-	-	-	470 to 1000 (SD:200)	-	-	-	-	-	-	-	-	-	-	-	-	699 to 707 (SD:10)	-	-	-	-	-	-	-	-	-	-	-	-	-	-
Rxra (var)	-	-	-	-	-	-	-	-	-	-	-	-	-	-	-	-	-	-	-	-	-	-	-	-	-	-	-	-	-	-	-	-	-	-	-	-	-	-	-	-	-	-	-	-
Six6	-2000 to -1965 (SD:200)	-	-	-	-	-	-	-	-	-	-	-	-	-	-	-	-	-	-	-	-	-	-	-	-	-	-	-	-	-	-	-	-	-	-	-	-	-	-	-	-	-	-	-
Sox17, Sox8	-	-	-	-	-	-	-	-	-	-	-	-	-	-	-1470 to -1465 (SD:10)	-	-	-	-	-	-	-	-	-	-	-	-	-	-	-	-	-	-	-	-	-	-	-	-	-	-	-	-	-
Sp100	-	-	-	-	-	-	-	-	-	-155 to 141 (SD:200)	-	-	-	-	-	-	-	-	-	-	-	-	-	-	-66 to 137 (SD:100)	-	-	-	-	-	-	-	-	-	-	-	136 to 269 (SD:100)	-	-	-	-	-	-	-
Zbtb3 and P300	-	-	-	-	-	-	-	-	-	-	-	-	-	-	-	-	-	-	-	-	-	-	-	-	-	-	-	-	-	-	-	-	-	-	-	-	-	-	-	-	-	-	-	-
Zfp105	-	-	-	-	-	-	-	-	-	-	-	-	-	-	-	-	-	-	-	-	-	-	-	-	-	-	-	-	-	-	-	-	-	-	-	-	-	-	-	-	-	-	-	-
Zfp161	-	-	-	-	-	-	-	-	-	-	-	-	-	-	-	-	-	-	-	-	-	-	-	-	-	-	-	-	-	-	-	-	-	-	-	-	-	-	-	-	-	-	-	-
Zfp187	-	-	-	-	335 to 668 (SD:200)	-	-	-	-	-	-	-	-	-	-	-	-	-	-	-	-	-	-	-	-	-	-	-	-	-	-	-	-	-	-	-	-	-	-	-	-	-	-	-
ZIC TFs	-	-	-	-	-	-	-	-	-	-	-	-	-	-	-	-	-	-	-	-	-	-	-	-	-	-	-	-	-	-	-	-	-	-	-	-	-	-	-	-	-	-	-	-
Cphx and GATA3 (var)	-	-	-	-	-	-	-	-	-	-	-	-	-	-	-	-	-	-	-	-	-	-	-	-	-	-	-	-	-	-	-	-	-	-	-	-	-	-	-	-	-	-	-	-
Cux1 (var)	-	-	-	-	-	-	-	-	-	-	-	-	-	-	-	-	-	-	-	-	-	-	-	-	-	-	-	-	-	-	-	-	-	-	-	-	-	-	-	-	-	-	-	-
various homeobox factors	-	-	-	-	-	-	-	-	-	-	-	-	-	-	-	-	-	-	-	-	-	-	-	-	-	-	-	-	-	-	-	-	-	-	-	-	-	-	-	-	-1067 to -1051 (SD:20)	-	-	-
HLX and SOX1	-	-	-	-	-	-	-	-	-	-	-	-	-2000 to -1991 (SD:50)	-	-	-	-	-	-	-	-	-	-	-	-	-	-	-	-	-1972 to -1750 (SD:100)	-	-	-	-	-	-	-	-	-	-716 to -714 (SD:10)	-	-	-	-
HOXB8, HOXC9, NOBOX	-	-	-	-795 to -740 (SD:50)	-	-	-	-	-	-	-	-	-	-	-	-	-	-	-	-	-	-	-	-	-	-	-	-	-	-	-	-	-	-1244 to -1138 (SD:100)	-	-	-	-	-	-	-	-	-	-
various homeobox factors	-	-	-1665 to -1657 (SD:50)	-	-	-	-	-	-	-	-	-	-	-	-	-	-	-	-	-	-	-	-	-	-	-	-	-	-	-	-	-	-	-	-	-	-	-	-	-	-	-	-	-
Irx factors	-	-	-	-	-	-	-	-	-	-	-	-	-	-	-	-	-	-	-	-	-	-	-	-	-	-	-	-	-	-	-	-	-	-	-	-	-	-	-	-	-	-	-	-
Nkx2-3, Nkx2-9, Nkx3-1	-	-	-	-	-	-	-	-	-	-	-	-	-	-	-	-	-	-	-	-	-	-	-	-	-	-	-	-	-	-	-	-	-	-	-	-	-	-	-	-	-	-	-	-
various homeobox factors (Obox, Pitx, Six TFs)	-	-	-	-	-	-	-	-	-	-	-	-	-	-	-	-	-	-	-	-	-	-	-	-	-	-	-	-	-	-	-	-	-	-	-	-	-	-	-	-	-	-	-	-
various homeobox factors (Meis, Pknox, Tgif TFs)	-	-	-	-	-	-	-	-	-	-	-	-	-	-	-	-	-	-	-	-	-	-	-	-	-	-	-	-	-	-	-	-	-	-	-	-	-	-	-	-	-	-	-	-
ORI p values
#motif_name	cl1	cl2	cl3	cl4	cl5	cl6	cl7	cl8	cl9	cl10	cl11	cl12	cl13	cl14	cl15	cl16	cl17	cl18	cl19	cl20	cl21	cl22	cl23	cl24	cl25	cl26	cl27	cl28	cl29	cl30	cl31	cl33	cl34	cl35	cl36	cl37	cl38	cl39	cl40	cl41	cl42	cl43	cl44
AP4	0.934944	0.0542704	0.968992	0.985394	0.10367	0.931923	0.932156	0.279296	0.447273	0.313111	0.130805	0.060746	0.108	0.836364	0.0374967	0.379939	0.354731	0.139198	0.869905	0.506631	0.0614812	0.695343	0.217344	0.388265	0.891343	0.0501896	0.0160151	0.0957488	0.185594	0.0643179	0.630824	0.241897	0.957854	0.879139	0.3427	0.850294	0.232612	0.0267614	0.466237	0.519191	6.2e-05	0.244984	0.746826
Sp1	0.778875	0.220749	0.999001	0.765285	0.323063	0.83515	1.8e-05	0.419741	0.167839	0.646721	0.0783028	0.00877324	0.70844	0.125868	0.917922	0.979885	0.463047	0.568148	0.592478	0.0293375	0.587889	0.131098	0.0418235	0.0039718	0.668321	0.010867	0.0343128	0.000753	0.20009	0.363892	0.090041	0.00456092	0.747793	0.715375	0.996016	0.200763	0.126215	0.7387	0.285156	0.0302966	0.0300717	0.798988	0.731693
Hoxa5	0.834028	0.634885	0.655621	0.376207	0.462535	0.188917	0.603063	0.192864	0.207722	0.570776	0.389259	0.366095	0.691739	0.703925	0.900797	0.170999	0.175593	0.858963	0.463822	0.442087	0.0408547	0.534188	0.0513356	0.446879	0.923077	0.308356	0.57971	0.504491	0.366293	0.983284	0.839967	0.150695	0.55991	0.858569	0.0957579	0.963391	0.411015	0.217108	0.83612	0.651312	0.291667	0.185179	0.734874
p53	0.890351	0.591533	0.877963	0.697837	0.984329	0.744413	0.793651	0.344495	0.030738	0.777434	0.0379478	0.0102035	0.618812	0.591743	0.177336	0.6491	0.871513	0.163747	0.236128	0.325666	0.515992	0.619195	0.00581002	0.193848	0.0572377	0.0284357	0.120831	0.175968	0.073303	0.219686	0.347397	0.221698	0.510698	0.231054	0.924214	0.251636	0.57649	0.721591	0.598214	0.909173	0.660939	0.543935	0.203235
Sox family	0.181678	0.284414	0.00575566	0.259844	0.551572	0.108143	0.937442	0.982318	0.862813	0.0939938	0.738344	0.92562	0.601852	0.180689	0.594211	0.997009	0.997009	0.718391	0.738584	0.804956	0.951613	0.876564	0.0623202	0.234907	0.208185	0.975634	0.997009	0.0729577	0.704225	0.424837	0.73692	0.947867	0.387597	0.0862236	0.483302	0.598662	0.550055	0.567215	0.684103	0.604317	0.84246	0.736575	0.162169
bZIP Tfs (NFIL3, ATF2, HLF)	0.883275	0.271215	0.111966	0.00296485	0.316599	0.00157928	0.90393	0.278249	0.504032	0.118982	0.777095	0.998004	0.920548	0.203024	0.546092	0.378201	0.808544	0.98913	0.901246	0.656193	0.922509	0.322581	0.9375	0.0402236	0.00655171	0.962464	0.895815	0.90754	0.998004	0.140856	0.863049	0.997012	0.130449	0.468604	0.161057	0.0234566	0.676727	0.534188	0.602773	0.524599	0.971872	0.952381	0.00389161
NF-kappaB	0.995054	0.130346	0.998004	0.553456	0.929368	0.783699	0.367485	0.685401	0.274722	0.94712	0.487567	0	0.64578	0.994059	0.459137	0.357192	0.571504	0.000825	0.445236	0.0844417	0.467508	0.395883	0.596648	0.992071	0.334912	0.0345113	0.0391986	0.000443	1.7e-05	0.777042	0.308928	0.892416	0.989205	0.985265	0.823723	0.24405	0.670559	0.495171	0.0331181	0.499065	0.353443	0.799361	0.944341
IRF family	0.816327	0.670691	0.671592	0.26617	0.423957	0.13992	0.95247	0.99602	0.99108	0.173093	0.0684699	0.00469298	0.29146	0.846922	0.0824757	0.545588	0.655305	0.20843	0.909411	0.0453104	0.424628	0.862543	0.714748	0.838223	0.503356	0.753247	0.153813	0.001475	0.0367337	0.985251	0.876424	0.149343	0.280008	0.453195	0.331565	0.18797	0.426439	0.341034	0.0681106	0.861775	0.706	0.803724	0.0151387
YY1	0.126639	0.141182	0.263843	0.298185	0.69699	0.247239	0.240498	0.995025	0.157332	0.513611	0.337732	0.8285	0.182373	0.959586	0.18962	0.00491118	0.188632	0.751493	0.777943	0.968992	0.345662	0.00326974	0.64802	0.0528075	0.720527	0.977539	0.575043	0.985222	0.684463	0.586652	0.270673	0.806452	0.233367	0.89441	0.113404	0.88225	0.461255	0.596283	0.527148	0.394998	0.222816	0.255951	0.856176
Mecom, Evi1	0.273285	0.861878	0.265675	0.225633	0.701366	0.521851	0.989216	0.11236	0.546674	0.993076	0.43055	0.182216	0.830894	0.364438	0.426441	0.0121604	0.981391	0.620732	0.84375	0.931099	0.890472	0.933395	0.731175	0.928051	0.15586	0.696219	0.282433	0.683155	0.890957	0.207167	0.500611	0.0505451	0.628141	0.0510223	0.72549	0.4329	0.762725	0.219876	0.972868	0.409464	0.652316	0.980411	0.356483
Mzf1	0.778201	0.432689	0.480631	0.551705	0.579211	0.647059	0.276472	0.109411	0.0506261	0.673401	0.0715359	0.001126	0.152869	0.78979	0.241432	0.0569671	0.000315	0.0494535	0.00457867	0.129483	0.0371074	0.242878	0.686102	0.913504	0.998006	0.0108697	0.58324	0.0583499	0.483363	0.712444	0.233427	0.474207	1	0.988154	0.184615	0.796499	0.439669	0.178717	0.1671	0.335796	0.000233	0.810022	0.398907
Zbtb6	0.601045	0.092702	0.355343	0.259068	0.161446	0.17114	0.101759	0.703235	0.183993	0.826446	0.920183	0.01181	0.254194	0.798345	0.305623	0.641298	0.019796	0.0669195	0.26372	0.518375	0.720461	0.0622859	0.536161	0.49456	0.976699	0.20307	0.0374967	0.968691	0.534759	0.435688	0.442478	0.180878	0.965251	0.0338792	0.628022	0.969495	0.666667	0.18569	0.636943	0.793021	0.310148	0.78614	0.0584078
IKAROS family	0.436511	0.387819	0.0421141	0.969932	0.801096	0.590731	0.0401072	0.389009	0.0141215	0.885246	0.621118	0.235637	0.0442019	0.433651	0.00843617	0.199619	0.843621	0.361925	0.794281	0.62461	0.547287	0.600743	0.293182	0.167926	0.304775	0.375044	0.593824	0.37273	0.141432	0.796364	0.661362	0.335127	0.855085	0.496434	0.119818	0.309276	0.686813	0.648088	0.0346356	0.1406	0.106474	0.955679	0.00408005
Cux1	0.883803	0.368189	0.503525	0.810941	0.562945	0.00932888	0.468384	0.595238	0.201735	0.054942	0.877729	0.999001	0.185014	0.412371	0.686248	0.510986	0.974733	0.919963	0.625774	0.948357	0.765367	0.976744	0.803213	0.587889	0.0128069	1	0.314464	0.977517	0.836422	0.753012	0.66123	0.385505	0.0191186	0.0509944	0.339724	0.0487591	0.961575	0.293341	0.232014	0.84131	0.963497	0.92692	0.527426
Pbx1	0.21691	0.471584	0.00977087	0.480075	0.374111	0.022468	0.746706	0.88968	0.838223	0.37698	0.990099	0.964559	0.699301	0.247051	0.733138	0.806452	0.964355	0.983463	0.849587	0.899476	0.923361	1	0.84557	1	0.0305358	0.981991	0.434227	0.652742	0.473709	0.796426	0.333852	0.797806	0.206862	0.0788122	0.490724	0.181389	0.225887	0.79375	0.301767	0.80937	0.943662	0.4662	0.602825
Pax family TFs	0.857633	0.0961571	0.543307	0.421096	0.846527	0.0430576	0.85034	0.843882	0.264131	0.248942	0.289344	0.811994	0.232303	0.342349	0.0753962	0.904122	0.883495	0.565291	0.319135	0.741316	0.870884	0.107212	0.577185	0.745704	0.00136396	0.753743	0.848993	0.675219	0.24021	0.972947	0.475896	0.509156	0.786595	0.628536	0.94345	0.0111842	0.902527	0.383126	0.977517	0.682128	0.948815	0.279096	0.296824
Cux1, Homez	0.563902	0.615477	0.135393	0.284172	0.508954	0.00568176	0.764526	0.150421	0.809635	0.39557	0.96432	0.984615	0.790221	0.359324	0.743646	0.551366	0.256536	0.993049	0.998006	0.998016	0.893766	0.999003	0.878735	0.819512	0.0144592	0.524214	0.799361	0.982353	0.766099	0.936288	0.687033	0.87771	0.0197126	0.353908	0.471078	0.762195	0.758527	0.771193	0.232105	0.6597	0.997012	0.457457	0.346141
Cux1 (CR3)	0.492958	0.300421	0.83292	0.133752	0.292393	0.434156	0.769823	0.393771	0.450433	0.894549	0.382555	0.770833	0.0352933	0.827773	0.714286	0.278319	0.136322	0.975	0.103362	0.606325	0.205761	0.0884251	0.467382	0.404844	0.498379	0.0942394	0.307084	0.858203	0.820388	0.876424	0.77821	0.576115	0.367107	0.797498	0.399232	0.999001	0.949668	0.690984	0.961686	1	0.0918058	0.489237	0.765943
Cux1 (CR3+HD)	0.799058	0.531915	0.166694	0.922509	0.197578	0.547347	0.0431729	0.473897	0.646831	0.392922	0.775636	0.990109	0.278102	0.16219	0.183073	0.0374426	0.238938	0.67981	0.14476	0.228467	0.735294	0.288586	0.636755	0.997012	0.0710967	0.688231	0.286882	0.955195	0.68848	0.814118	0.999001	0.978474	0.728332	0.536959	0.929368	0.454203	0.97561	0.147309	0.719424	0.706006	0.328932	0.406339	0.151209
CREB-binding Tfs	0.429506	0.059217	0.735465	0.541712	0.000375	0.0434522	0.716851	0.510095	0.234907	0.256039	0.0838744	0.234522	0.215044	0.306468	0.241371	0.891323	0.103457	0.778267	0.692561	0.606094	0.699822	0.0871625	0.396518	0.968511	0.444327	0.821238	0.357121	0.0334426	0.154563	0.443382	0.583723	0.0473015	0.397004	0.00308497	0.864304	0.419707	0.48595	0.984329	0.638978	0.555143	0.201939	0.246474	0.416985
CREB-binding Tfs	0.368736	0.568993	0.108776	0.652739	0.277415	0.442841	0.301909	0.182377	0.00339452	0.580383	0.149958	0.41632	0.186185	0.0101756	0.400343	0.570715	0.709986	0.202936	0.113445	0.881301	0.721501	0.0392075	0.700699	0.717179	0.991159	0.307482	0.29036	0.255946	0.528724	0.670918	0.508571	0.102995	0.0571723	0.915695	0.915751	0.990119	0.130271	0.0497713	0.961649	0.48248	0.121129	0.0254959	0.463607
E box-binding TFs	0.00219902	0.0284476	0.875657	0.503018	0.263089	0.173702	0.622328	0.934579	0.303039	0.197895	0.290613	0.347705	0.92081	0.610656	0.399521	0.884173	0.730385	0.51833	0.210305	0.868056	0.295159	0.0039801	0.864975	0.235541	0.231746	0.758828	0.212952	0.189107	0.629375	0.780031	0.00932092	0.355077	0.708215	0.0236111	0.443313	0.0718133	0.767804	0.518941	0.935514	0.654879	0.561207	0.595238	0.676063
various homeobox factors	0.749625	0.884483	0.371538	0.950188	0.043224	0.10618	0.820755	0.476736	0.936567	0.763942	0.998004	0.873362	0.401925	0.145582	0.714186	0.584112	0.916591	0.898601	0.346722	0.608369	0.831947	0.954802	0.546214	0.550407	0.0355562	0.977605	0.517949	0.840336	0.948864	0.259202	0.814925	0.874126	0.475737	0.452736	0.0525345	0.185463	0.294925	0.43592	0.842928	0.684685	0.947867	0.692042	0.277432
Hnf1	0.724113	0.36373	0.919963	0.305344	0.575758	0.0668254	0.642674	0.698966	0.986193	0.6343	0.823045	1	0.890845	0.659807	0	3e-06	0.716846	0.977517	0.0115195	0.537924	0.996016	0.944241	0.809316	0.0439501	0.185091	0.903604	0.864238	0.643278	0.996016	0.267237	0.492188	0.137155	0.88968	0.0210146	0.0345982	0.20214	0.904418	0.589971	0.684848	0.477677	0.997009	0.411196	0.0341274
POU factors	0.648521	0.77585	0.662691	0.267315	0.493518	0.418495	0.561623	0.312989	0.967181	0.328873	0.940734	0.855219	0.965284	0.492224	0.945335	0.786782	0.669672	0.472248	0.625432	0.133333	0.356379	0.986315	0.645978	0.929091	0.235334	0.659196	0.797498	0.712827	0.683356	0.673854	0.728561	0.201167	0.918107	0.398574	0.374858	0.809717	0.784978	0.142107	0.779423	0.105197	0.998006	0.402466	0.5
Pax-4, Pax-5, SREBF2	0.428815	0.166532	0.998004	0.973206	0.188326	0.566766	0.824717	0.95056	0.0824107	0.617988	0.0911149	0.00473239	0.522613	0.0482979	0.825137	0.0181475	0.00192322	0.205833	0.195542	0.0326758	0.343835	0.142816	0.285308	0.103983	0.64818	0.4693	0.509666	0.16603	0.535433	0.585192	0.801968	0.803671	0.571429	0.770298	0.668582	0.983732	0.283744	0.344962	0.143288	0.00244017	0.179963	0.332336	0.635845
POU3F2, POU2F1, Nkx6-2	0.302125	0.757184	0.435014	0.231428	0.463478	0.701669	0.853165	0.820762	0.0313174	0.185502	0.686951	0.963462	0.582073	0.02503	0.592768	0.334448	0.976722	0.996016	0.493878	0.934579	0.762777	0.778358	0.305085	0.0794913	0.423817	0.677301	0.978474	0.957102	0.234357	0.414079	0.434783	0.338973	0.234137	0.95175	0.385604	0.321958	0.747774	0.693089	0.47227	0.516393	0.965284	0.575705	0.868687
Brachyury	0.655443	0.691502	0.749625	0.139228	0.370233	0.218201	0.993069	0.375094	0.541902	0.825321	0.446229	0.907343	0.938967	0.243091	0.173393	0.795545	0.152555	0.63758	0.542536	0.345794	0.461894	0.610874	0.944392	1	0.34936	0.844595	0.485102	0.0373884	8.3e-05	0.880702	0.0618709	0.906872	0.343279	0.430849	0.307503	0.891534	0.494542	0.054227	0.853979	0.0761369	0.458935	0.00626127	0.188124
SRF	0.903342	0.354915	0.577465	0.381292	0.029785	0.389109	0.641975	0.249648	0.0286793	0.893655	0.305437	0.761035	0.157604	0.0296217	0.780153	0.697259	0.943925	0.755917	0.280303	0.00811919	0.554631	0.612465	0.12282	0.611995	0.711111	0.626205	0.671029	0.761406	0.49738	0.869679	0.972894	0.950897	0.410767	0.601685	0.567525	0.744169	0.0615574	0.16	0.553993	0.0487837	0.0239361	0.286779	0.122699
NR2F2	0.381407	0.966507	0.748287	0.945471	0.305167	0.475625	0.636537	0.428806	0.381092	0.912409	0.156059	0.237586	0.98912	0.647249	0.338187	0.00074	0.178737	0.0312003	0.111944	0.501292	0.714286	0.270416	0.363861	0.121521	0.348517	0.722105	0.386698	0.304163	0.497561	0.316656	0.0826789	0.481928	0.391696	0.775557	0.632409	0.424173	0.315856	0.375086	0.843186	0.23912	0.383828	0.697723	0.944392
C/EBP	0.187547	0.993049	0.802885	0.575705	0.278675	0.859107	0.417188	0.210735	0.572487	0.332719	0.94697	0.471698	0.248828	0.917348	0.117959	0.23596	0.72823	0.947615	0.746269	0.214087	0.853762	0.743421	0.0891504	0.640734	0.170363	0.356366	0.883392	0.504366	0.0710227	0.903829	0.999001	0.00727045	0.286557	0.204792	0.452075	0.552297	0.220326	0.603136	0.00761754	0.336748	0.695894	0.987167	0.684746
POU2F1, Sox15	0.29146	0.885217	0.672495	0.601266	0.37679	0.849025	0.191579	0.694927	0.683995	0.620098	0.973735	0.90583	0.521224	0.0199513	0.319089	0.925069	0.786164	0.956023	0.937207	0.912138	0.324849	0.987205	0.33485	0.187339	0.530514	0.993049	0.90079	0.998016	0.791766	0.657862	0.633212	0.287788	0.535958	0.563616	0.715686	0.567859	0.190295	0.394872	0.836312	0.224467	0.972763	0.446628	0.151562
C/EBP factors	0.837883	0.579377	0.694158	0.738929	0.0352547	0.25786	0.0943752	0.0164236	0.286482	0.784884	0.907441	0.56741	0.790373	0.00165628	0.0678758	0.349431	0.112088	0.124082	0.171363	0.465706	0.212714	0.292912	0.948767	0.269397	0.118154	0.800791	0.886444	0.590319	0.788624	0.94211	0.0428449	0.345362	0.739645	0.0970085	0.615385	0.592828	0.715784	0.947075	0.218657	0.437553	0.736377	0.28885	0.00387924
TATA box	0.00043	0.29706	0.329889	0.382531	0.46729	0.796355	0.388006	0.121051	0.856067	0.392157	0.406262	0.665648	0.926297	0.110217	0.829876	0.472306	0.994054	0.71519	0.441112	0.219178	0.783699	0.712758	0.551815	0.58412	0.211999	0.355492	0.229621	0.968992	0.667104	0.205159	0.514933	0.442087	0.167336	0.233412	0.195886	0.547844	0.393776	0.0736865	0.0402075	0.544667	0.854852	0.361997	0.373748
SREBF1	0.908265	0.770416	0.904246	0.650602	0.116801	0.801925	0.400481	0.0953002	0.13497	0.00559794	0.904676	0.0410511	0.685768	0.979432	0.555324	0.0221872	0.046342	0.719424	0.31958	0.012703	0.111402	0.316109	0.360639	0.42075	0.988247	0.0124822	0.378912	0.377578	0.0142267	0.577028	0.112676	0.210817	0.951447	0.704272	0.982318	0.581395	0.0591786	0.0683077	0.633253	0.0346512	0.0597068	0.913242	0.723589
STAT family	0.567187	0.0596303	0.802568	0.0606833	0.87133	0.0511192	0.672043	0.898486	0.547532	0.0902908	0.55669	0.272851	0.990119	0.690608	0.716535	0.0244302	0.97561	0.415702	0.784988	0.644364	0.92606	0.812696	0.127502	0.656005	0.199243	0.974684	0.415973	0.567537	0.519076	0.273753	0.145882	0.0410273	0.162735	0.402091	0.14569	0.650618	0.105846	0.944287	0.413736	0.176728	0.409039	0.711972	1
MEF2A	0.0132578	0.648508	0.285388	0.826052	0.311944	0.0608379	0.557404	0.325309	1	0.323102	0.972763	0.855252	0.781583	0.152115	0.991089	0.818623	0.762585	0.95977	0.936523	0.851946	0.853971	0.998016	0.234311	0.247969	0.129314	0.971237	0.834028	0.319591	0.789105	0.140984	0.748879	0.983284	0.081813	0.859322	0.786164	0.248686	0.315444	0.356722	0.740741	0.28092	0.00086	0.484027	0.839631
AHR, ARNT	0.410004	0.28249	0.654289	0.667979	0.140587	0.654454	0.251256	0.491642	0.290984	0.249128	0.129232	0.496729	0.4424	0.157102	0.161612	0.997009	0.00700655	0.327023	0.698324	0.72853	0.957935	0.0311757	0.925412	0.259107	0.710511	0.459982	0.168707	0.546747	0.272158	0.5492	0.527148	0.43236	0.0869908	0.199402	0.420317	0.0877038	0.0257219	0.349739	0.835931	0.469055	0.698276	0.797329	0.635863
EGR factors	0.534181	0.660194	0.484262	0.870435	0.0547961	0.867635	0.226083	0.459179	0.771151	0.418596	0.0362218	0.0480841	0.706606	0.000431	0.810386	0.820717	2.7e-05	0.111632	0.00316644	0.188024	0.523013	0.900088	0.765697	0.195198	0.390716	0.109281	0.270051	0.404717	0.140834	0.0532929	0.501434	0.102176	0.371747	0.806078	0.352609	0.246002	0.103152	0.484038	0.0913018	0.621159	0.754148	0.214214	0.856667
C/EBP alpha	0.659477	0.714286	0.0565323	0.654971	0.451467	0.185591	0.115951	0.648101	0.424691	0.467071	0.80239	0.648964	0.609366	0.503145	0.0483302	0.162707	0.239399	0.611702	0.448142	0.887311	0.949668	0.563034	0.275815	0.905273	0.664499	0.161195	0.980392	0.899197	0.572	0.806452	0.919963	0.111331	0.686824	0.0939797	0.595593	0.386521	0.189179	0.112943	0.859932	0.674309	0.302024	0.29753	0.0838501
REST	0.972763	0.93432	0.259438	0.88968	0.480818	0.938532	0.470491	0.558791	0.460617	0.805288	0.555263	0.415917	0.130483	0.463282	0.625691	0.679722	6.9e-05	0.244656	0.114286	0.376951	0.00364817	0.902965	0.744602	0.405803	0.929809	0.0712078	0.886926	0.834521	0.417711	0.135944	0.493097	0.573762	0.713776	0.847988	0.635276	0.880662	0.669792	0.0036089	0.066357	0.224316	0.0585069	0.339789	0.597372
RREB1	0.235999	0.522574	0.724113	0.990099	0.439367	0.971954	0.278866	0.332543	0.105899	0.65791	0.0199489	0.418779	0.511936	0.21092	0.70473	0.411523	0.159792	0.0183042	0.16756	0.046833	0.0635503	0.127829	0.748966	0.945386	0.884948	0.195925	0.19996	0.144781	0.15024	0.374953	0.976585	0.247525	0.997012	0.964795	0.577425	0.993076	0.240217	0.890255	0.0539229	0.537421	0.0237103	0.0196467	0.902527
OR5l1, TFAP2 factors, EBF1	0.574217	0.997012	0.595303	0.471409	0.60423	0.99602	0.252185	0.643289	0.197533	0.245942	0.00582031	0.00558731	0.700676	0.997012	0.0597468	0.239902	0.206228	0.0769823	0.482625	0.0803696	0.823045	0.61222	0.485968	0.54106	0.485377	0.332404	0.646093	0.342456	0.0604047	0.827273	0.0658645	0.110537	0.748382	0.961759	0.313137	0.665376	0.524206	0.689679	0.27593	0.999001	0.0553748	0.0054478	0.468604
p53	0.0814081	0.757576	0.106523	0.851351	0.186881	0.436175	0.0330153	0.00528398	0.0581176	0.957854	0.914077	0.783931	0.706777	0.652482	0.0987264	0.669421	0.885942	0.125581	0.340503	0.116401	0.545965	0.616523	0.251538	0.799361	0.705844	0.396234	0.482564	0.344738	0.243962	0.176259	0.377125	0.684642	0.310506	0.607533	1	0.389811	0.334896	0.137699	0.667694	0.280585	0.229253	0.4746	0.43122
Lmo2 complex, GATA1, 3 and 6	0.645743	0.192161	0.919963	0.0500088	0.189825	0.352237	0.348635	0.580046	0.439641	0.672631	0.59952	0.564574	0.20124	0.490101	0.0856604	0.000156	0.0811156	0.153053	0.164341	0.659588	0.245519	0.74129	0.315145	0.679359	0.398308	0.576581	0.0702892	0.640519	0.142005	0.212515	0.871237	0.705844	0.917883	0.861538	0.0406055	0.521156	0.40293	0.380919	0.744153	0.892857	0.049127	0.0128899	0.345759
forkhead box factors	0.326691	0.682299	0.337922	0.545773	0.838223	0.705758	0.557724	0.92427	0.59453	0.793153	0.77821	0.907441	0.22152	0.106655	0.491787	0.0785395	0.802568	0.308166	0.703378	0.84317	0.787316	0.202138	0.862813	0.646831	0.620146	0.280289	0.387447	0.508342	0.690608	0.95893	0.332626	0.313676	0.746302	0.95351	0.0560381	0.613497	0.711498	0.0864596	0.0397127	0.425894	0.355556	0.668865	0.0591051
Pax1	0.0945758	0.440171	0.317662	0.241546	0.767654	0.489237	0.0800202	0.979452	0.00743358	0.176585	0.888889	0.254194	0.984252	0.676554	0.319617	0.560976	0.160953	0.171158	0.0129462	0.0425275	0.292141	0.747643	0.851452	0.505936	0.741864	0.979552	0.822368	0.514407	0.123218	0.309023	0.312365	0.640806	0.687758	0.430813	0.953125	0.84	0.331984	0.517849	0.425439	0.489351	0.378501	0.623053	0.985222
Whn	0.0302125	0.0114081	0.82713	0.0251698	0.393156	0.00406557	0.510596	0.965583	0.69541	0.122418	0.736878	0.961466	0.761142	0.128039	0.751854	0.893655	1	0.44603	0.400492	0.999009	0.503806	0.231558	0.053285	0.253804	0.0490871	0.971689	0.461379	0.425497	0.293049	0.158655	0.430459	0.0901659	0.339373	0.287291	0.891266	0.175871	0.160917	0.0103774	0.856899	0.242668	0.942446	0.487569	0.836262
Zf5 (Zfp161)	0.175516	0.074254	0.921659	0.0561018	0.0738111	0.133136	0.789068	0.671751	0.728127	0.578704	0.904722	0.42577	0.000479	0.100022	0.533049	0.95283	0.0325113	0.613139	0.520095	0.965974	0.460568	0.858984	0.0799406	0.43576	0.0335919	0.434221	0.890255	0.435656	0.82385	0.361249	0.935772	0.794929	0.631833	0.982709	0.801915	0.488759	0.260748	0.69286	0.915683	0.228677	0.912402	0.879972	0.877193
GATA1	0.593824	0.494706	0.678476	0.94518	0.362181	0.347923	0.814949	0.318346	0.477778	0.424268	0.848176	0.892253	0.436681	0.171079	0.192901	0.0271253	0.829893	0.446147	0.00811803	0.498138	0.994036	0.974138	0.442482	0.248262	0.53255	0.332336	0.59976	0.036539	0.312989	0.0772061	0.391696	0.688705	0.384832	0.492958	0.503425	0.971845	0.548611	0.438212	0.041109	0.628982	0.579279	0.0426671	0.0706675
Pax3	0.508399	0.242122	0.354359	0.619989	0.700138	0.401494	0.182281	0.441306	0.137438	0.00357379	0.986207	0.0531265	0.979572	0.632416	0.443671	0.688579	0.437789	0.620347	0.755043	0.0380416	0.582238	0.23299	0.82713	0.455373	0.845172	0.729419	0.131448	0.304044	0.28403	0.589974	0.095138	0.948064	0.453675	0.146234	0.814875	0.383165	0.583196	0.0238237	0.864888	0.0715564	0.936508	0.202608	0.769343
MEF2A	0.0194357	0.842369	0.24426	1	0.956107	0.050597	0.284269	0.982318	0.798085	0.665147	0.95057	0.744318	0.954198	0.317988	0.534449	0.947566	0.329753	0.72106	0.999004	0.616077	0.811836	0.865873	0.979512	0.572738	0.90893	0.819777	0.881057	0.581981	0.929368	0.468384	0.268745	0.765697	0.102321	0.149079	0.199402	0.649123	0.497605	0.338181	0.443747	0.949668	0.0011555	0.296384	0.721757
ZEB1	0.85	0.259471	0.673115	0.0473215	0.0160292	0.591814	0.883495	0.226091	0.585823	0.299312	0.932836	0.76023	0.785935	0.254307	0.504618	0.537388	0.836785	0.801925	0.907439	0.541687	0.483325	0.968631	0.976099	0.722543	0.498361	0.679043	0.346861	0.0118775	0.452081	0.229885	0.188788	0.341064	0.591017	0.692149	0.93985	0.105581	0.409663	0.819001	0.322158	0.887311	0.763359	0.995025	0.223414
various homeobox factors	0.853242	0.587544	0.493583	0.120775	0.252717	0.357143	0.978495	0.721277	0.956938	0.324784	0.627746	0.992063	0.92844	0.23042	0.988154	0.917796	0.917796	0.832941	0.914913	0.726842	0.719942	0.987167	0.690909	0.0278009	0.863095	0.734455	0.914645	0.959809	0.848896	0.0076531	0.140036	0.718	0.0943396	0.000146	0.0362741	0.0366102	0.974733	0.813355	0.971817	0.352269	0.89723	0.917658	0.411599
MEIS1:HOXA9 heterodimer	0.0582138	0.209556	0.816541	0.153441	0.480319	0.993049	0.440529	0.000575	0.522464	0.827896	0.446628	0.772187	0.576037	0.790297	0.612731	0.379264	0.99108	0.241452	0.867127	0.839669	0.487092	0.00367949	0.373274	0.417711	0.124852	0.950617	0.388033	0.972763	0.811594	0.83612	0.620335	0.783085	0.389408	0.191791	0.942561	0.140465	0.650618	0.262845	0.370782	0.940734	0.448701	0.242131	0.789799
Foxj2	0.791766	0.939082	0.371138	0.109999	0.876585	0.902527	0.930467	0.787443	0.857627	0.547131	0.940639	0.988142	0.7	0.471236	0.575705	0.544648	0.836078	0.987167	0.647249	0.463527	0.954588	0.512207	0.928835	0.128403	0.283067	0.355396	0.905797	0.85231	0.957854	0.741033	0.851639	0.920183	0.674309	0.226742	0.276974	0.238949	0.87832	0.519481	0.290291	0.903604	0.985251	0.943503	0.647795
Nkx2-1 and Nkx2-5	0.998004	0.742877	0.788022	0.528519	0.665352	0.817004	0.962652	0.540844	0.820532	0.269183	0.468168	0.908847	0.678426	0.680054	0.690608	0.257602	0.546344	0.331157	0.610501	0.217296	0.291311	0.716332	0.702741	0.40856	0.024765	0.197931	0.955281	0.0355341	0.181719	0.334113	0.478011	0.162468	0.0742686	0.0738498	0.492479	0.980469	0.388514	0.671751	0.804505	0.851064	0.938967	0.952381	0.698787
Hmx3	0.823045	0.649708	0.529597	0.479008	0.635728	0.469536	0.365571	0.49539	0.0386923	0.852667	0.0050225	0.127389	0.905797	0.71155	0.0336015	0.905393	0.279374	0.239349	0.422833	0.420922	0.712758	0.796664	0.552897	0.86449	0.81367	0.0870377	0.139483	0.421715	0.0990099	0.37394	0.0997208	0.606452	0.587278	0.284812	1	0.6875	0.624378	0.241491	0.409333	0.756696	0.734398	0.611621	0.808274
Nkx3-1	0.424088	0.806919	0.134066	0.3885	0.29173	0.0380033	0.666873	0.756598	0.932219	0.411692	0.82541	0.969961	0.829464	0.172757	0.691117	0.966184	0.956023	1	0.999002	0.895369	0.998004	0.744341	0.936508	0.231946	0.242464	0.587294	0.985251	0.898527	0.73468	0.207469	0.669041	0.124782	0.489956	0.303398	0.503525	0.568182	0.86833	0.87184	0.649002	0.287687	0.937207	0.807103	0.718959
ARID5B	0.261233	0.674764	0.0987069	0.342079	0.375341	0.431245	0.406324	0.469704	0.0535361	0.515736	0.286386	1	0.990138	0.0590388	0.88601	0.656119	0.747943	0.987167	0.666667	0.51815	0.927448	0.980392	0.622278	0.587199	0.150173	0.544959	0.467727	0.15321	0.351	0.6	0.544149	0.883275	0.146908	0.639394	0.591716	0.946074	0.573521	0.65189	0.707483	0.873362	0.994036	0.677048	0.768413
STAT family	0.023863	0.146499	0.966184	0.055732	0.804012	0.893136	0.564841	0.957854	0.53297	0.894057	0.762777	0.894454	0.0493462	0.731413	0.868512	0.323096	0.89576	0.34904	0.433361	0.363915	0.460617	0.356125	0.058315	0.970874	0.245714	0.772201	0.0712911	0.884956	0.309885	0.320967	0.285372	0.159058	0.00494553	0.589971	0.0439971	0.922509	0.170528	0.309531	0.445107	0.370819	0.728863	0.769231	0.738552
POU1F1, POU3F2	0.641568	0.632037	0.61469	0.321234	0.193503	0.285307	0.922303	0.239228	0.957184	0.249143	0.805288	0.993056	0.694693	0.503271	0.972842	0.736571	0.70028	0.986486	0.905576	0.242664	0.773361	0.873711	0.903342	0.946579	0.288184	0.239035	0.978495	0.581734	0.86747	0.0963484	0.992063	0.950328	0.0426858	0.874029	0.722978	0.95713	0.628141	0.29281	0.95175	0.36914	0.967118	0.734417	0.722022
POU6F1	0.338524	0.480538	0.323975	0.490435	0.0141381	0.383597	0.909918	0.783699	0.998006	0.0422929	0.997009	0.999001	0.0811604	0.819725	0.708215	0.604595	0.815625	0.832512	0.936449	0.597603	0.897959	0.992087	0.742616	0.421115	0.296005	0.774339	0.832656	0.914623	0.90395	0.0327161	0.961686	0.352167	0.590883	0.763079	0.324149	0.502008	0.981354	0.543183	0.993049	0.138178	0.994036	0.878814	0.124688
Roaz (ZNF423)	0.547504	0.450939	0.611515	0.780895	0.216939	0.893993	0.0119873	0.391667	0.0526316	0.819124	0.364964	0.0968079	0.0975005	0.714831	0.569056	0.872822	0.0331134	0.34912	0.454467	0.708333	0.417836	0.268892	0.0283443	0.531915	0.956107	0.0688895	0.476779	0.440472	0.256654	0.755526	0.0236495	0.476644	0.445831	0.981354	0.112243	0.349161	0.401929	0.0911993	0.726081	0.0410965	0.0540563	0.100241	0.983301
TBP	0.926784	0.702741	0.00795845	0.640314	0.657771	0.818331	0.733818	0.814904	0.907942	0.741722	0.983284	0.911205	0.881057	0.621739	0.951356	0.98528	0.599813	0.841751	0.677764	0.628536	0.894969	0.977605	0.206493	0.284759	0.241022	0.364964	0.877468	0.912926	0.998004	0.916364	0.577767	0.994036	0.324149	0.510135	0.0270363	0.350263	0.377298	0.232767	1	0.579909	0.0447661	0.269552	0.410138
CDC5L	0.686813	0.302778	0.898746	0.53135	0.142552	0.10018	0.754873	0.385654	0.721501	0.0716575	0.834796	1	0.421239	0.210926	0.926784	0.876936	0.850622	0.618429	0.868284	0.906137	0.810427	0.881702	0.826087	0.799234	0.159214	0.958773	0.982387	0.973888	0.954416	0.941395	0.330142	0.999001	0.046065	0.914912	0.800471	0.311998	0.958773	0.0146158	0.544959	0.93203	0.81156	0.338616	0.761035
TOPORS	0.866102	0.46414	0.895255	0.23477	0.853942	0.465758	0.096965	0.19984	0.609206	0.688948	0.042832	0.34002	0.903342	0.42487	0.250299	0.634217	0.713267	0.0334258	0.666012	0.279267	0.0368664	0.708245	0.471254	0.285023	0.488078	0.153379	0.628536	0.299718	0.0574482	0.319081	0.419815	0.564258	0.779336	0.339054	0.189222	0.276549	0.780109	0.0326094	0.21714	0.400802	0.0290444	0.0658142	0.30164
homeobox TFs CRX, OTX2, and PITX2, and GATA1	0.000246	0.0117898	0.983284	0.0835384	1	0.0268257	0.405763	0.186254	0.54615	0.0203314	0.72063	0.720662	0.998004	0.366232	0.702199	0.502513	1	0.992063	0.940956	0.765047	0.566096	0.371747	0.135845	0.288106	8.4e-05	0.785875	0.94697	0.631677	0.750751	0.360181	0.865401	0.00937467	0.00233925	0.0650901	0.178534	0.0995394	0.0811335	0.506538	0.868056	0.397351	0.536548	0.681437	0.804625
Bach, AP1 (JUN, FOS, JUNB, JUND)	0.496524	0.714796	0.473934	0.802727	0.344577	0.443656	0.269732	0.178955	0.00302707	0.865052	0.163961	0.693001	0.614744	0.946074	0.14556	0.758419	0.822002	0.908432	0.26738	0.16722	0.0621004	0.596659	0.746269	0.0351609	0.887311	0.613965	0.423908	0.134659	0.203052	0.470277	0.646869	0.327436	0.677048	0.766284	0.395161	0.830065	0.709591	0.87108	0.477586	0.359701	0.0297398	0.00552227	0.47205
Nuclear receptors (PPARG, RXRA, RORA, ESR1,2)	0.998004	0.345423	0.0906865	0.352535	0.773938	0.125329	0.116026	0.554223	0.666447	0.43554	0.11919	0.087512	0.505811	0.550661	0.0574757	0.751114	0.389166	0.334094	0.792393	0.496524	0.0663746	0.219795	0.704698	0.0952743	0.492403	0.805802	0.0476122	0.134499	0.972763	0.0885523	0.678426	0.712251	0.217865	0.0842318	0.0323206	0.908432	0.0315547	0.495798	0.834028	0.151373	0.691197	0.505051	0.455147
E2F TFs	0	0.0185675	0.260108	0.00815601	0.723087	0.000667	0.982439	0.843949	0.214773	0.168065	0.246694	0.865303	0.997009	0.189311	0.971817	0.235793	0.374241	0.88574	0.907871	0.275164	0.779422	0.120525	0.685332	0.30541	0.0219096	0.996047	0.932249	0.557151	0.905778	0.925	0.26617	0.952583	0	0.0179138	0.745974	0.274273	0.414753	1	0.237304	0.220367	0.935454	0.290023	0.439467
PPARA, RXRA, VDR, AIRE	0.927656	0.980898	0.720461	0.998006	0.496303	0.290084	0.287649	0.438596	0.182026	0.651163	0.00481902	0.483019	0.581492	0.635741	0.176543	0.4055	0.001905	0.0446789	0.680272	0.0359511	0.144886	0.115877	0.660117	0.754148	0.930626	0.556276	0.00714501	0.158337	0.576196	0.993117	0.552745	0.00684261	0.999001	0.459128	0.657462	0.731776	0.923971	0.0425749	0.0233512	0.593841	0.0044979	0.261643	0.915544
NR6A1, Pax6	0.153022	0.309885	0.0469261	0.0178957	0.724512	0.6774	0.00895985	0.78125	0.611621	0.234382	0.646046	0.517224	0.558659	0.883959	0.330907	0.176367	0.517866	0.356256	0.173664	0.968992	0.136818	0.675421	0.128883	0.610501	0.405186	0.657462	0.93633	0.296912	0.936508	0.0795023	0.572707	0.388909	0.612613	0.460487	0.024068	0.523932	0.73692	0.959963	0.154962	0.394166	0.111161	0.605649	0.233512
E box-binding TFs and RP58	0.78064	0.777778	0.317846	0.97025	0.211853	0.202061	0.406504	0.912409	0.357292	0.673913	0.900359	0.592238	0.579032	0.993049	0.188676	0.0598295	0.0365537	0.705806	0.79495	0.012439	0.618812	0.633047	0.920475	0.709139	0.997012	0.106414	0.264852	0.904977	0.461504	0.5788	0.259943	0.397141	0.855688	0.94697	0.206911	0.491159	0.72327	0.717875	0.915982	0.664234	0.193087	0.536959	0.212196
Alx4	0.72575	0.664968	0.699301	0.711744	0.235128	0.0773156	0.247751	0.998004	0.908514	0.412031	0.641256	0.915837	0.896185	0.786543	0.865864	0.458085	0.312104	0.438649	0.205255	0.762777	0.475943	0.116437	0.8285	0.0244499	0.957102	0.824919	0.0159211	0.242637	0.386951	0.744366	0.69735	0.596456	0.366032	0.110766	0.0508996	0.709699	0.373214	0.164267	0.0631993	0.0562432	0.976562	0.568503	0.373274
C/EBPgamma	0.0124025	0.240906	0.089408	0.270914	0.0606428	0.431406	0.479486	0.998004	0.179695	0.484496	0.879507	0.846218	0.936813	0.225327	0.692759	0.434469	0.302994	0.964457	0.529249	0.578184	0.968054	0.193338	0.35524	0.523884	0.0651485	0.974659	0.579374	0.615008	0.956938	0.816327	0.98912	0.940734	0.322487	0.972842	0.96432	0.250061	0.921947	0.723066	0.655063	0.328084	0.993069	0.489159	0.193461
RFX1	0.316456	0.804196	0.608696	0.851317	0.629754	0.232635	0.981445	0.16738	0.409996	0.0115588	0.654845	0.728463	0.217699	0.0466899	0.701823	0.882149	0.391319	0.0923362	0.14567	0.848896	0.518672	0.000174	0.862425	0.0913242	0.097012	0.855432	0.758725	0.325059	0.558029	0.653168	0.115393	0.339443	0.744118	0.775557	0.130702	0.312402	0.691298	0.998004	0.0450593	0.850847	0.982318	0.372117	0.007105
FOXM1	0.229391	0.978474	0.351124	0.489956	0.704722	0.556793	0.270741	0.703678	0.909918	0.476415	0.201776	0.027219	0.209293	0.424107	0.90354	0.147995	0.0786225	0.636421	0.677076	0.486031	0.531042	0.560852	0.430279	0.983317	0.0341424	0.0042474	0.325866	0.894454	0.045498	0.431973	0.454133	0.101574	0.138603	0.480769	0.144446	0.477555	0.537924	0.0573099	0.896057	0.931966	0.640252	0.893048	0.931418
FXR-RXRA dimer	0.3427	0.494015	0.469181	0.855432	0.0525901	0.627733	0.355646	0.162546	0.780111	0.00254775	0.305176	0.578677	0.266945	0.844741	0.239574	0.102411	0.985222	0.0755629	0.1146	0.687783	0.998004	0.0310722	0.904159	0.791125	0.521854	0.707283	0.752907	0.94697	0.251193	0.17316	0.450791	0.197883	0.902527	0.190331	0.829893	0.567673	0.374111	0.254323	0.716332	0.678739	0.307577	0.301427	0.910747
GATA4	0.390122	0.586442	0.421716	0.843515	0.647406	0.358551	0.192822	0.664011	0.507489	0.337147	0.752042	0.113223	0.966184	0.716093	0.913274	0.657329	0.213038	0.477783	0.930427	0.489219	0.663777	0.922374	0.960878	0.791667	0.89219	0.806581	0.186487	0.165829	0.162602	0.731015	0.859107	0.400712	0.534872	0.84674	0.60069	0.153873	0.400481	0.382001	0.583655	0.88014	0.531632	0.0121797	0.135556
HNF6	0.0308249	0.297959	0.303214	0.0876642	0.280893	0.252476	0.0773084	0.987192	0.84831	0.788522	0.93835	0.891343	0.480557	0.307988	0.825083	0.624782	0.413343	0.983284	0.883231	0.923567	0.801118	0.98237	0.831947	0.571195	0.668571	0.983366	0.343247	0.977561	0.913242	0.337143	0.598556	0.685468	0.2118	0.320285	0.205973	0.574713	0.63676	0.371609	0.979472	0.968992	1	0.446916	0.140548
HOXA4	0.251983	0.865801	0.94518	0.00278978	0.631092	0.893655	0.646085	0.121699	0.677763	0.328692	0.743494	0.883072	0.241925	0.224921	0.615006	0.464528	0.115647	0.919963	0.722739	0.969466	0.632979	0.900981	0.881172	0.806785	0.128299	0.193573	0.93985	0.998004	0.935694	0.11946	0.0484402	0.758725	0.217502	0.668643	0.575043	0.5822	0.723011	0.0655266	0.568687	0.0128837	0.971042	0.835422	0.617612
NR1H and NR1I nuclear receptors	0.0241883	0.894831	0.829611	0.847861	0.602416	0.835404	0.0435104	0.41562	0.0673083	0.13099	0.0218747	0.781178	0.262166	0.673701	0.365497	0.300693	0.685333	0.0708593	0.0797079	0.302069	0.302039	0.536704	0.602732	0.149321	0.61063	0.0317935	0.0976944	0.92844	0.119744	0.322914	0.990128	0.691943	0.612846	0.70557	0.553799	0.472412	0.669528	0.505425	0.261913	0.976562	0.00447987	0.0630743	0.530466
NRF-1	0.0205612	0.001489	0.975634	0.000783	0.0309587	4.5e-05	0.894006	0.998004	0.973154	0.00116959	0.960227	0.834936	0.137005	0.231831	0.99901	0.83597	0.0493983	0.97056	0.727794	1	0.975799	0.0537088	0.705919	0.242436	1.7e-05	0.999001	1	0.365902	0.964684	0.36036	0.425447	0.917688	0.0711032	0.412712	0.250554	0.179372	0.122865	0.797327	0.998008	0.0978857	0.937443	0.721635	0.730124
TEF	0.635558	0.959885	0.47575	0.957854	0.783699	0.594923	0.607045	0.173671	0.81103	0.274348	0.592982	0.757153	0.122504	0.425349	0.897747	0.946074	0.841808	0.957102	0.537341	0.894692	0.77821	0.857872	0.289855	0.0568946	0.805255	0.963532	0.994036	0.87184	0.941729	0.314861	0.808444	0.565153	0.080672	0.286944	0.775588	0.534483	0.540065	0.719942	0.914951	0.241816	0.913004	0.554631	0.0746709
Smad3	0.219394	0.795199	0.942561	0.439174	0.776732	0.385208	0.307598	0.4352	0.31027	0.85087	0.970874	0.0360555	0.272554	0.922383	0.283255	0.0554415	0.113813	0.723434	0.173325	0.463104	0.585158	0.953184	0.79289	0.670513	0.853242	0.719215	0.00772762	0.791139	0.0995124	0.76003	0.17325	0.757002	0.687048	0.552444	0.683168	0.234372	0.349895	0.207291	0.205381	0.467944	0.191571	0.219645	0.219732
GTF2A1 (TFIIA)	0.329204	0.43497	0.722779	0.259808	0.286456	0.599161	0.0107437	0.951475	0.310174	0.344471	0.84674	0.180213	0.181898	0.426488	0.28397	0.520021	0.834574	0.918512	0.639386	0.177471	0.423549	0.86142	0.623009	0.815409	0.743902	0.404272	0.331254	0.152091	0.459633	0.766284	0.0938703	0.487805	0.911449	0.240154	0.77101	0.478162	0.02992	0.542501	0.907871	0.206484	0.0318662	0.582411	0.874891
CACCC box-binding factors	0.140188	0.654384	0.977517	0.998008	0.641961	0.846931	0.229543	0.152718	1.3e-05	0.419639	0.344047	0.00053	0.032263	0.168361	0.943396	0.823723	0.373338	0.0258011	0.00234853	0.415362	0.0162752	0.618182	0.556639	0.095338	0.959518	0.0163576	0.0442925	0.15893	0.230922	0.865646	0.183829	0.0581747	0.994071	0.789262	0.904159	0.919488	0.679591	0.624384	0.01408	0.0179598	0.214541	0.00441295	0.952875
SMAD4	0.290107	0.815661	0.796502	0.942164	0.739379	0.362582	0.869565	0.822368	0.0599917	0.450486	0.358809	0.000491	0.729469	0.808407	0.894222	0.305252	0.0190024	0.00267196	0.159155	0.0021135	0.78012	0.742975	0.418548	0.0279169	0.993049	0.29994	0.588884	0.0189563	0.487567	0.955281	0.667319	0.310028	0.849789	0.710471	0.765836	0.748237	0.636132	0.199402	0.321451	0.91887	0.0988267	0.211986	0.82175
CIZ (ZNF384)	0.481369	0.00441526	0.694868	0.0189541	0.627326	0.884354	0.279018	0.155715	0.52712	0.57596	0.958564	0.920465	0.355254	0.26069	0.283849	0.341918	0.65666	0.514529	0.981354	0.221642	0.772798	0.946429	0.316802	0.0509802	0.126081	0.665572	0.38391	0.954198	0.976585	0.285024	0.766871	0.825083	0.871838	0.0227508	0.494629	0.185984	0.57971	0.515123	0.353607	0.69541	0.249688	0.67657	0.88574
Forkhead box TFs, including HNF3	0.778549	0.175797	0.892857	0.163035	0.968054	0.906872	0.412922	0.957895	0.566169	0.222866	0.721859	0.640391	0.772201	0.944911	0.392465	0.553319	0.99108	0.803213	0.444642	0.930147	0.949668	0.277649	0.952068	0.349773	0.186125	0.0584096	0.389286	0.0790832	0.716074	0.890339	0.455295	0.282628	0.218388	0.463607	0.544366	0.29482	0.0901551	0.57971	0.875436	0.68956	0.796178	0.685871	0.911658
RUNX TFs	0.527006	0.881795	0.766946	0.757598	0.51263	0.980392	0.519462	0.0615717	0.0301721	0.707958	0.75815	0.000222	0.46729	0.906475	0.214133	0.570201	0.204216	0.887719	0.250031	0.380778	0.936697	0.557323	0.0180603	0.437445	0.919283	0.28547	0.285511	0.769956	0.123854	0.43768	0.0263602	0.505306	0.341064	0.47791	0.857143	0.77709	0.109063	0.650092	0.825123	0.291715	0.413565	0.0196317	0.721501
HIF1	0.0323161	0.109266	0.506112	0.473201	0.930427	0.159693	0.629455	0.361157	0.898396	0.0385817	0.237304	0.668215	0.137533	0.809859	0.858091	0.905018	0.794802	0.692308	0.781585	0.795707	0.8	0.0251739	0.438064	0.001339	0.00299477	0.970958	0.944287	0.410878	0.831382	0.663814	0.147795	0.796516	0.764831	0.442478	0.21352	0.0212016	0.598859	0.540273	0.741454	0.546747	0.548062	0.0257269	0.777001
PIT1 (POU1F1)	0.537561	0.548246	0.509424	0.540833	0.716332	0.0534145	0.828291	0.801282	0.682776	0.73429	0.826406	0.998004	0.805802	0.74239	0.949438	0.891915	0.971981	0.971899	0.84317	1	0.725775	0.96143	0.76659	0.702114	0.149454	0.963706	0.436491	0.941121	0.408801	0.853377	0.513347	0.811538	0.405351	0.43535	0.83157	0.354988	0.999001	0.94697	0.484871	0.809061	0.926784	0.993049	0.10001
EGR factors	0.941176	0.995074	0.633312	0.991098	0.0523845	0.975092	0.362862	0.212146	0.0752559	0.961211	0.0726557	0.0650322	0.0289126	0.00416209	0.706757	0.579039	0	0.00366032	0.390277	0.00842226	0.324992	0.495639	0.662398	0.106197	0.991107	0.0614326	0.0171053	0.306533	0.0623675	0.892157	0.59051	0.040235	0.881878	0.897278	0.98436	0.961649	0.148093	0.334037	0.0840828	0.0628951	0.00056	0.18162	0.850282
androgen, progestagen, glucocoricoid receptors	0.994048	0.32175	0.0950658	0.819967	0.504733	0.112018	0.0104185	0.972763	0.689379	0.926784	0.420416	0.602058	0.361169	0.558036	0.441891	0.160248	0.371747	0.797448	0.0833472	0.474684	0.724113	0.472222	0.813898	0.859813	0.776119	0.10037	0.823434	0.693118	0.438789	0.976562	0.416974	0.406127	0.495579	0.480371	0.330688	0.743402	0.94162	0.103684	0.88364	0.392361	0.285638	0.390673	0.936567
AR	0.917431	0.445831	0.821693	0.929368	0.487783	0.117938	0.259413	0.581043	0.749818	1	0.145183	0.116256	0.186097	0.261825	0.539957	0.879828	0.672085	0.127241	0.837031	0.42892	0.514935	0.185261	0.169147	0.237079	0.911898	0.464684	0.434594	0.712251	0.697837	0.609626	0.940576	0.889973	0.179517	0.0292612	0.658762	0.323729	0.954291	0.813008	0.54615	0.438507	0.0125573	0.549451	0.0874512
THR alpha and beta	0.805153	0.422709	0.411156	0.662252	0.848176	0.975775	0.13026	0.782323	0.104162	0.171511	0.0891637	0.0688753	0.369005	0.993049	0.115202	0.363833	0.7609	0.0762677	0.344957	0.349476	0.549149	0.239564	0.893655	0.896243	0.577485	0.0362424	0.342904	0.462403	0.145985	0.642261	0.894454	0.0166061	0.799054	0.761615	0.0555494	0.712204	0.498829	0.0346323	0.57241	0.993049	0.0248243	0.453063	0.332832
HNF4	0.59453	0.93321	0.235849	0.420875	0.979769	0.994042	0.252653	0.516256	0.930233	0.452957	0.761905	0.33557	0.504911	0.613595	5.1e-05	0.000273	0.720816	0.279955	0.00262527	0.648765	0.391415	0.148819	0.491135	0.615385	0.709934	0.17584	0.166889	0.0104423	0.0996051	0.961538	0.0451599	0.410804	0.160591	0.867973	0.338868	0.711744	0.856561	0.983301	0.533681	0.139743	0.662362	0.214869	0.786265
RFX TFs	0.866775	0.39826	0.438828	0.843882	0.421242	0.297297	0.614628	0.456413	0.178253	0.258933	0.77101	0.875214	0.183226	0.282473	0.122915	0.284504	0.409978	0.0682036	0.67709	0.783699	0.99108	0.000518	0.385269	0.694301	0.633136	0.943396	0.343635	0.112804	0.587889	0.885689	0.810024	0.734495	0.853242	0.0668315	0.825553	0.325022	0.318196	0.0969274	0.784389	0.543183	0.194401	0.869565	0.264382
Foxp1	0.423303	0.0805241	0.468384	0.69979	0.938967	0.170952	0.10942	0.21534	0.78705	0.00255125	0.806763	0.537346	0.524379	0.747346	0.88225	0.849618	0.81103	0.994036	0.844595	0.883462	0.0991107	0.332452	0.601323	0.476986	0.518296	0.075374	0.503933	0.0733107	0.220154	0.420875	0.154556	0.0867679	0.157911	0.123727	0.307158	0.31211	0.392179	0.907525	0.953378	0.419449	0.984252	0.599762	0.278226
CDX TFs	0.775795	0.105887	0.726812	0.276855	0.944393	0.570955	0.37952	0.424088	0.978703	0.0115075	0.981354	0.479592	0.870322	0.596078	0.770992	0.781861	0.523279	0.999001	0.435439	0.990138	0.987167	0.910777	0.916211	0.551155	0.00816019	0.193461	0.945283	0.764706	0.897523	0.336156	0.230188	0.169463	0.919963	0.13587	0.425713	0.520785	0.336697	0.137772	0.573066	0.433996	0.564981	0.737151	0.541428
FOXP3 and IRF9	0.101082	0.697211	0.771297	0.140457	0.422476	0.674764	0.253872	0.311624	0.622278	0.23171	0.236294	0.617681	0.270336	0.212404	0.908265	0.513875	0.869565	0.825764	0.400323	0.790505	0.670691	0.981445	0.908265	0.0377017	0.829876	0.968992	0.260786	0.367845	0.336341	0.448122	0.363108	0.15916	0.545256	0.605305	0.450375	0.583658	0.801925	0.192493	0.969932	0.281301	0.502549	0.709655	0.341357
BHLH (DEC1,2)	0.125795	0.437606	0.674187	0.791696	0.844482	0.201126	0.0387146	0.525762	0.029638	0.518014	0.483092	0.567538	0.74802	0.771261	0.194175	0.21282	0.225775	0.242424	0.0339132	0.542227	0.301018	0.513695	0.413863	0.473934	0.357664	0.260827	0.406044	0.0101494	0.614236	0.832093	0.0724494	0.0104654	0.959809	0.65679	0.0661288	0.381779	0.303718	0.174095	0.145077	0.996016	0.622665	0.482596	0.671224
AIRE	0.413414	0.534527	0.482403	0.140331	0.976676	0.077766	0.98622	0.552617	0.268601	0.0334058	0.37961	0.625542	0.762623	0.185525	0.968992	0.458926	0.871662	0.586517	0.756757	0.606044	0.636943	0.884131	0.463249	0.793363	0.0669478	0.617284	0.977517	0.778976	0.968992	0.349773	0.777022	0.322685	0.377519	0.00081	0.650243	0.0435472	0.491228	0.582442	0.87959	0.329272	0.985236	0.958773	0.723066
Helios and NF-AT TFs	0.370197	0.523286	0.813258	0.0133524	0.740741	0.163056	0.574383	0.171527	0.640205	0.369429	0.892061	0.999001	0.103939	0.583431	0.783699	0.843882	0.566667	0.837551	0.918498	0.422982	0.664331	0.780433	0.373234	0.478471	0.357042	0.821759	0.979432	0.920883	0.907441	0.0496353	0.769336	0.913242	0.367084	0.119963	0.0457373	0.263296	0.553996	0.279564	0.235806	0.912648	0.709723	0.657198	0.449076
Sox family	0.831296	0.97561	0.801282	0.755178	0.463814	0.109218	0.859107	0.478051	0.969082	0.245519	0.811688	0.83612	0.350111	0.413262	0.321101	0.762712	0.0978138	0.873583	0.886598	0.640789	0.320577	0.126008	0.993049	0.821693	0.46023	0.835237	0.662691	0.415451	0.652369	0.0842815	0.972789	0.480409	0.0156718	0.923643	0.660253	0.301564	0.986193	0.433839	0.0235921	0.589971	0.172028	0.611958	0.468085
heat shock factors	0.335251	0.467727	0.995025	0.186361	0.864888	0.001756	0.693963	0.196002	0.319795	0.869565	0.465709	0.418549	0.547281	0.547923	0.383918	0.771186	0.766928	0.195618	0.232829	0.405334	0.171954	0.0316666	0.706714	0.83252	0.480769	0.753012	0.357686	0.151355	0.949668	0.729286	0.402091	0.608273	0.141239	0.832532	0.98912	0.628536	0.680735	0.693837	0.0856249	0.648088	0.0488568	0.823723	0.465116
MITF-TFE family (BHLH)	0.799683	0.87435	0.44765	0.91099	0.493547	0.845219	0.885667	0.845528	0.802568	0.110379	0.870322	0.87184	0.787414	0.69344	0.806349	0.390168	0.779803	0.834862	0.0742942	0.909498	0.154871	0.6337	0.620347	0.160785	0.979432	0.719942	0.641849	0.686342	0.819672	0.0166714	0.528846	0.528821	0.402694	0.593805	0.896336	0.623441	0.352983	0.129279	0.62383	0.130305	0.962536	0.297609	0.814996
ZIC and GLI zinc finger TFs	0.865337	0.930233	0.146645	0.987167	0.75358	0.140331	0.186116	0.300431	0.301568	0.978495	0.347065	0.242832	0.469055	0.763857	0.0888099	0.285114	0.11179	0.0132519	0.0520074	0.976585	0.191461	0.849383	0.816129	0.223214	0.99503	0.0254059	0.276014	0.25113	0.30384	0.0682924	0.00997725	0.709723	0.681848	0.510465	0.302024	0.295247	0.778284	0.0747496	0.27509	0.0872785	0.197433	0.162757	0.682128
Nkx2-5 and Nkx3-2	0.734312	0.175004	0.526007	0.846154	0.969932	0.960615	0.991089	0.216403	0.71215	0.414476	0.742711	0.0188272	0.494034	0.332169	0.8392	0.989163	0.770081	0.0615339	0.859107	0.787279	0.99108	0.877028	0.734483	0.118469	0.0133999	0.252974	0.0380445	0.0383537	0.212415	0.239693	0.616143	0.0341	0.639795	0.0131815	0.570781	0.709611	0.515464	0.627746	0.179085	0.74928	0.996016	0.316857	0.877193
AP-2	0.437375	0.754808	0.929368	0.514188	0.0346156	0.339107	0.183331	0.502752	0.319489	0.637755	0.0157195	0.0302755	0.781711	0.400437	0.680786	0.196129	0.0388873	0.0168329	0.570776	0.438176	0.297305	0.319523	0.693001	0.307533	0.744413	0.325581	0.842546	0.194883	0.18386	0.144501	0.255984	0.255553	0.582285	0.492114	0.39968	0.51087	0.0396825	0.0865755	0.0148496	0.957895	0.183631	0.755605	0.802075
GFI1	0.223281	0.699661	0.664042	0.124288	0.170324	0.716179	0.0306676	0.765941	0.695291	0.54376	0.735657	0.971899	0.535392	0.791139	0.701969	0.16042	0.981427	0.416493	0.998004	0.799546	0.742942	0.272436	0.713267	0.124835	0.0285317	0.987317	0.369596	0.88968	0.246305	0.534918	0.426211	0.778638	0.189082	0.266877	0.55585	0.253325	0.741606	0.87619	0.411184	0.7603	0.971845	0.813008	0.499002
BLIMP1 (PRDM1)	0.951583	0.741487	0.419235	0.944911	0.820617	0.599487	0.140548	0.0881333	0.245888	0.98237	0.0404511	0.0103265	0.0232802	0.453104	0.626691	0.755858	0.00542718	0.214362	0.0581622	0.248793	0.633415	0.574359	0.714796	0.884173	0.998016	0.633618	0.729993	0.280746	0.500249	0.301222	0.417537	0.638741	0.969142	0.179331	0.859309	0.770416	0.44114	0.88	0.363298	0.578778	0.584014	0.786193	0.74184
GZF1	0.275253	0.171321	0.113084	0.0668699	0.623676	0.399546	0.84246	0.261438	0.774024	0.0894302	0.353607	0.398021	0.0813096	0.803213	0.824742	0.132714	0.237201	0.00685547	0.923358	0.812411	0.329086	0.947761	0.104723	0.305245	0.652334	0.898396	0.711744	0.368402	0.330054	0.919118	0.685871	0.75392	0.179888	0.541456	0.656	0.441073	0.513347	0.166296	0.407483	0.695862	0.467071	0.653231	0.00296132
PLZF (ZBTB16)	0.0724244	0.157626	0.417711	0.00428719	0.13713	0.0172585	0.819001	0.930083	0.353857	0.0860126	0.796145	0.997009	0.331345	0.278536	0.368325	0.945218	1	0.996036	0.884291	0.609756	0.968992	0.735275	0.406504	0.236249	0.191431	0.825203	0.892857	0.732384	0.98912	0.941395	0.707214	0.694102	0.580114	0.5771	0.34094	0.499049	0.503271	0.216357	0.280256	0.497478	0.960653	0.872822	0.266525
Zec (ZNF628)	0.809944	0.928243	0.460081	0.962229	0.334372	0.136123	0.38875	0.260552	0.99108	0.816993	0.339128	0.656088	0.159261	0.707148	0.026913	0.632911	0.240635	0.0186463	0.41632	0.476552	0.129032	0.65873	0.359805	0.0458637	0.529226	0.814996	0.230972	0.282585	0.712878	0.0354045	0.251863	0.0489396	0.886525	0.247924	0.931099	0.700771	0.84193	0.94162	0.856164	0.15601	0.831286	0.424809	0.847771
HOXA7	0.432167	0.664801	0.471805	0.212433	0.0894491	0.873803	0.256639	0.495562	0.940734	0.757895	0.23596	0.972763	0.107125	0.45106	0.653722	0.165371	0.136256	0.679104	0.0698753	0.00394257	0.222965	0.014634	0.94518	0.774465	0.826753	0.0840548	0.744602	0.733138	0.886525	0.669548	0.28433	0.386182	0.169703	0.925926	0.961538	0.0627261	0.769231	0.8008	0.59528	0.00556626	0.426076	0.517848	0.605676
RBPJ	0.603459	0.0056731	0.947867	0.0259424	0.265732	0.460499	0.630211	0.508512	0.108342	0.690789	0.126807	0.702199	0.424088	0.47498	0.393883	0.976631	0.0154052	0.0347754	0.43073	0.175223	0.662691	0.53255	0.0274612	0.510204	0.8985	0.266809	0.671825	0.0040914	0.0476991	0.58089	0.840278	0.906278	0.938202	0.966825	0.0263683	0.445525	0.479552	0.546834	0.60592	0.528821	0.838926	0.52539	0.767547
KAISO (ZBTB33)	0.880416	0.755858	0.804	0.811393	0.0362931	0.870386	0.0992457	0.900089	0.176939	0.55971	0.901978	0.192256	0.270155	0.574003	0.344709	0.773395	0.33697	0.0527694	0.0888207	0.673103	0.442424	0.374404	0.246792	0.0857325	0.420382	0.648768	0.753012	0.116482	0.364697	0.749119	0.343207	0.165366	0.895431	0.902439	0.102543	0.578332	0.828707	0.0450187	0.118765	0.534969	0.0719787	0.280269	0.380308
GC-box, Zinc finger TFs (Sp TFs, KLF TFs)	0.196502	0.643703	0.908304	0.997009	0.337258	0.934222	0.665565	0.0203155	0.045489	0.959624	0.121036	0.0294641	0.0734053	0.0366233	0.392896	0.137414	0.00430452	0.00139772	0.33113	3e-06	0.0433862	0.955827	0.856554	0.832639	0.992188	0.00640785	0.860387	0.878577	0.458926	0.514764	0.86166	0.568505	0.928835	0.876113	0.78327	0.603792	0.619527	0.535332	0.162535	0.59327	0.0394275	0.096743	0.999001
NANOG	0.633312	0.291957	0.846553	0.967773	0.822581	0.598361	0.026218	0.483325	0.161629	0.646831	0.0104188	0.148104	0.339238	0.6658	0.138715	0.0180276	0.957854	0.22285	0.427381	0.042584	0.0159147	0.3613	0.0330207	0.51345	0.377929	0.647839	0.340948	0.352237	0.917471	0.563321	0.423886	0.0275902	0.316397	0.621175	0.554939	0.857383	0.0796495	0.544968	0.0170459	0.572917	0.0754375	0.144132	0.425894
SF1 and LRH1	0.00393331	0.751315	0.417042	0.286711	0.461403	0.606999	0.0439967	0.188964	0.946074	0.857023	0.311818	0.390016	0.581395	0.897046	0.176205	0.662813	0.981696	0.152712	0.127336	0.823813	0.351494	0.407464	0.140297	0.602808	0.66313	0.763158	0.538302	0.586764	0.16372	0.334143	0.454133	0.145497	0.953289	0.118395	0.664904	0.249234	0.694595	0.723192	0.892857	0.779241	0.0429148	0.379795	0.354397
ETS family of TFs, and SH2D1A	0.303859	0	0.83237	0.000191	0.961502	1e-06	0.836093	0.973282	0.902012	0.00266251	0.453515	0.00726536	1	0.31828	0.847458	0.853112	1	0.988154	0.308434	1	0.697837	0.961575	0.316155	0.620446	0.000559	0.992134	0.819218	0.0480243	0.906618	0.359868	0.527791	0.251256	0.0182131	3.9e-05	0.995025	0.00580379	0.0434187	0.94162	0.980507	1	1	0.637755	0.940734
Ikaros	0.55	0.884956	0.821646	0.643915	0.805132	0.297283	0.262418	0.283849	0.922794	0.35524	0.174034	0.101031	0.541346	0.695318	0.000133	0.511597	0.132433	0.200605	0.0132365	0.223997	0.503271	0.910369	0.120395	0.111761	0.423776	0.733065	0.834725	0.285231	0.0200827	0.661852	0.512821	0.00403049	0.571055	0.393712	0.324862	0.413683	0.175593	0.461624	0.265739	0.370508	0.316211	0.556379	0.680143
Bcl6	0.84674	0.869603	0.244804	0.259993	0.757082	0.770177	0.232191	0.711769	0.0793914	0.830203	0.258791	0.191719	0.712587	0.345304	0.859829	0.610501	0.902913	0.470367	0.172858	0.343582	0.884378	0.590319	0.445232	0.180734	0.970448	0.540541	0.738877	0.29883	0.139334	0.940147	0.422041	0.489238	0.264533	0.222564	0.88968	0.605802	0.618483	0.769823	0.34626	0.69735	0.51882	0.468384	0.625782
ETS domain TFs, including SPI1 or PU.1	0.934015	0.152929	0.981373	0.961832	0.946119	0.619598	0.177862	0.590588	0.0285014	0.990196	0.443573	3e-06	0.801257	0.88918	0.495268	0.989173	0.426888	0.7	0.601847	0.113225	0.879507	0.481755	0.980392	0.169117	0.517472	0.135476	0.000385	0.0180242	4e-06	0.71957	0.786415	0.58072	0.40083	0.909918	0.929368	0.562828	0.932172	0.943015	0.00775476	0.559597	0.429772	0.851789	0.447826
MIZF (HINFP)	0.00839911	0.000132	0.998004	0.000251	0.785222	0.0386648	0.0873318	0.123964	0.937327	0.00234552	0.702597	0.191712	0.831697	0.751668	0.54364	0.320293	0.998008	0.473783	0.664485	0.600659	0.709872	0.0790451	0.814332	0.0757805	4.4e-05	0.986288	0.811808	0.0665646	0.576138	0.782253	0.12427	0.272388	0.0413174	0.17138	0.51479	0.383378	0.792603	0.416171	0.496524	0.174134	0.962085	0.59612	0.592014
Bcl6	0.976562	0.397237	0.039482	0.878155	0.714796	0.192938	0.813386	0.301823	0.968992	0.640615	0.227021	0.934762	0.446715	0.346327	0.190767	0.536558	0.792862	0.1656	0.82367	0.00640448	0.26441	0.157572	0.270783	0.0375451	0.537274	0.973888	0.874241	0.24931	0.0816127	0.497578	0.0445247	0.868576	0.804505	0.295689	0.14043	0.238493	0.00231213	0.303859	0.0408207	0.672948	0.677955	0.0454814	0.0688705
T-box TFs (TBX5, TBX22, EOMES)	0.34372	0.953289	0.107055	0.256082	0.385602	0.979452	0.869738	0.31628	0.403482	0.138141	0.292621	0.783176	0.669231	0.896861	0.576547	0.768049	0.887522	0.325829	0.353697	0.542706	0.369334	0.680272	0.0888625	0.857624	0.625376	0.206441	0.48852	0.230962	0.21642	0.139218	0.524934	0.522006	0.422654	0.875325	0.130751	0.782642	0.647887	0.888889	0.427168	0.136256	0.83237	0.741124	0.0178479
EN1	0.0987459	0.0311343	0.564373	0.606043	0.665779	0.823668	0.50515	0.437583	0.66313	0.156357	0.0525873	0.507959	0.948015	0.195503	0.854622	0.641688	0.525888	0.623441	0.547945	0.17928	0.801351	0.0958957	0.430629	0.643501	0.461892	0.31027	0.0144248	0.366619	0.0576285	0.607533	0.387667	0.753415	0.323206	0.230947	0.220994	0.343407	0.519481	0.439947	0.582411	0.531067	0.926131	0.636132	0.890363
Klf4	0.765406	0.121727	0.490532	0.821951	0.378133	0.396531	0.223546	0.831286	0.145985	0.294085	0.324367	0.274273	0.797935	0.79328	0.652665	0.279272	0.397253	0.00283459	0.391222	0.00757064	0.513961	0.776799	0.824961	0.159771	0.625	0.379766	0.1079	0.765747	0.15177	0.3645	0.22349	0.529995	0.858369	0.856908	0.583834	0.730637	0.703877	0.916741	0.00892188	0.693001	0.708678	0.00672132	0.440141
MYOD, myogenin, NHLH1, ZEB1	0.874579	0.788914	0.978474	0.947867	0.442533	0.987242	0.35809	0.625971	0.211461	0.281373	0.102841	0.245702	0.243843	0.0848536	0.316405	0.839537	0.0885191	0.379651	0.570234	0.0464559	0.453644	0.708215	0.0136286	0.0125797	0.325627	0.084862	0.57836	0.971926	0.515996	0.350614	0.861837	0.823045	0.758725	0.911818	0.232019	0.983284	0.512033	0.0408113	0.61237	0.831266	0.000989	0.154751	0.743911
Nkx2-5	0.831255	0.381402	0.481696	0.035643	0.70839	0.491159	0.999001	0.704324	0.35868	0.160411	0.929368	0.929368	0.215239	0.214461	0.974782	0.912409	0.000296	0.942507	0.197511	0.539957	0.847458	0.900901	0.618149	0.130617	0.0751522	0.959693	0.848176	0.995025	0.642313	0.997009	0.856777	0.564561	0.120715	0.458539	0.430849	0.563263	0.944287	0.959693	0.150122	0.841328	0.988142	0.580887	0.48927
PAX2	0.226193	0.0526397	0.680489	0.745156	0.0810334	0.0321906	0.409277	0.253743	0.339717	0.0033809	0.941784	0.420734	0.970278	0.378831	0.00334948	0.548847	0.982405	0.929368	0.382263	0.875427	0.368324	0.634027	0.103599	0.0934158	0.446828	0.956522	0.499398	0.102049	0.0307522	0.0580444	0.471349	0.906618	0.691619	0.736011	0.478487	0.0719471	0.189179	0.236518	0.212177	0.633312	0.0548938	0.423355	0.778544
TEAD1	0.60024	0.0644247	0.430872	0.524934	0.518445	0.922813	0.751206	0.519685	0.223438	0.162463	0.44484	0.560464	0.426001	0.0305674	0.286911	0.379813	0.413635	0.060877	0.686813	0.0163143	0.414992	0.707402	0.407724	0.16852	0.596542	0.346142	0.878814	0.51318	0.295247	0.794444	0.916667	0.1421	0.295196	0.955492	0.259314	0.790299	0.535312	0.00664383	0.894965	0.922652	0.0859446	0.0063162	0.08939
FOS	0.303398	0.865052	0.106871	0.219078	0.408664	0.524934	0.84	0.500244	1.7e-05	0.977517	0.777347	0.684103	0.105208	0.436626	0.411189	0.357167	0.233868	0.638162	0.651993	0.818331	0.737573	0.187266	0.767123	0.506073	0.910233	0.20388	0.00737954	0.542328	0.863676	0.962193	0.193367	0.146486	0.539374	0.988142	0.573693	0.908772	0.739576	0.0978761	0.815661	0.393701	0.668003	0.148456	0.266951
SPZ1	0.810292	0.204619	0.854468	0.803843	0.458763	0.938144	0.146575	0.968992	0.539084	0.927456	0.0359583	0.551971	0.219202	0.514668	0.75358	0.672948	0.418936	0.352633	0.396429	0.780053	0.0596196	0.570283	0.859845	0.243546	0.871023	0.821018	0.328509	0.963497	0.535847	0.468995	0.11439	0.187054	0.751315	0.628694	0.103598	0.858241	0.877963	0.976562	0.96999	0.822041	0.238069	0.181785	0.115332
HNF4, nuclear receptors	0.404908	0.133813	0.761183	0.230558	0.964795	0.551572	0.817965	0.389269	0.194755	0.950368	0.101195	0.464588	0.78643	0.717073	4e-06	0.00138114	0.861921	0.562803	0.00228	0.889845	0.751648	0.33912	0.500883	0.5808	0.896916	0.19596	0.908025	0.417323	0.60295	0.649419	0.521739	0.327126	0.629337	0.017036	0.351906	0.761615	0.821693	0.24816	0.442674	0.767939	0.0115787	0.326797	0.712111
TLX1, NFIC, NF1, Myogenin	0.922804	0.78427	0.653979	0.847458	0.155811	0.960415	0.017666	0.141563	0.0869641	0.324446	0.0703433	0.28946	0.732788	0.915751	0.169492	0.00252394	0.664253	0.0052903	0.170678	0.244707	0.0975867	0.0742649	0.242601	0.63494	0.4453	0.902289	0.0860938	0.098727	0.81367	0.147522	0.383629	0.0949397	0.546674	0.483178	0.563687	0.562127	0.595948	0.115688	0.203851	0.208507	0.0388289	0.00275613	0.851064
TFCP2, Tcfcp2l1	0.830818	0.810669	0.618047	0.668449	0.475511	0.598161	0.0532827	0.669344	0.0582635	0.384091	0.0626712	0.109445	0.695894	0.655482	0.0124386	0.544498	0.886625	0.00983632	0.0369883	0.114524	0.0046342	0.5624	0.128388	0.86802	0.717848	0.0512922	0.0254942	0.380334	0.278242	0.936685	0.975775	0.0117801	0.8384	0.402091	0.979452	0.865073	0.486308	0.170571	0.00506771	0.56338	0.00965114	0.517385	0.984298
ZFX	0.866005	0.268025	0.687605	0.907279	0.493113	0.0141064	0.0475703	0.727209	0.337672	0.499593	0.401932	0.166021	0.135998	0.305157	0.035392	0.604918	0.705056	0.0798644	0.596659	0.141211	0.105552	0.001552	0.601435	0.00045	0.56383	0.0573117	0.372653	0.379564	0.437555	0.0710379	0.444408	0.0361272	0.90706	0.202386	0.67981	0.735543	0.586919	0.434515	0.309666	0.751233	0.032681	0.411015	0.47315
INSM1	0.440141	0.613349	0.472967	0.971845	0.201126	0.993056	0.120992	0.927872	0.350101	0.690131	0.00988064	0.163613	0.600962	0.75693	0.0305241	0.473971	0.0229903	0.00722815	0.76602	0.00523721	0.244618	0.284054	0.990109	0.048419	0.938318	0.0471565	0.0958977	0.709764	0.0952073	0.813248	0.697135	0.570833	0.636943	0.908438	0.0259202	0.949486	0.923767	0.739645	0.475511	0.327795	1.6e-05	0.477099	0.216732
RXR, RAR, and VDR	0.261301	0.721622	0.372183	0.906872	0.0387373	0.811765	0.241387	0.0116257	0.408497	0.967402	0.59052	0.0856242	0.924284	0.93381	0.0865686	0.8	0.442662	0.111847	0.0654151	0.516484	0.546946	0.00784443	0.24918	0.79795	0.776346	0.237445	0.18854	0.963391	0.215038	0.709396	0.80185	0.569248	0.185753	0.932898	0.00694861	0.83237	0.983748	0.415056	0.156593	0.318878	0.38476	0.2918	0.765591
PLAG1	0.597151	0.642674	0.987167	0.371885	0.702142	0.877568	0.526227	0.257666	0.52359	0.979686	0.088309	0.00189672	0.292709	0.280317	0.100973	0.144217	0.0659921	0.0202363	0.760456	0.000322	0.132223	0.382001	0.842276	0.815501	1	0.312214	0.314757	0.34637	0.0933097	0.0586526	0.156288	0.148191	0.998006	0.979592	0.526316	0.565871	0.190529	0.469929	0.0714514	0.366166	9e-05	0.290444	0.600112
NR2E3	0.877193	0.0791934	0.994036	0.00319413	0.381679	0.431406	0.576145	0.971817	0.43386	0.159277	0.0655222	0.157183	0.675624	0.588539	0.771605	0.579299	0.799846	0.914077	0.304274	0.187565	0.189431	0.377644	0.398994	0.937207	0.420106	0.0619387	0.78125	0.30128	0.329164	0.314564	0.388222	0.815457	0.129137	0.938144	0.56957	0.343761	0.187864	0.84047	0.992063	0.47576	0.279243	0.382142	0.0344471
ARID5A	0.950514	0.265968	0.528821	0.15112	0.776306	0.0254408	0.984283	0.077606	0.784314	0.690608	0.981354	1	0.589582	0.605741	0.989216	0.91411	0.902524	0.725036	1	0.986248	0.998004	0.999004	0.433463	0.981463	0.0294623	0.841043	0.969932	0.869198	0.29154	0.065189	0.942507	0.639303	0.149718	0.939906	0.933707	0.161212	0.529412	0.722458	0.84317	0.808374	0.858362	0.444033	0.493431
E2F TFs, Zinc finger TFs (HIC1, PLAGL1, Zfp161)	0.0052872	0.00037	0.869528	0.0877886	0.650924	0.00014	0.924254	0.238152	0.531915	0.8376	0.719265	0.0998086	0.000202	0.893367	0.964847	0.381825	0.000567	0.897436	0.804505	0.906867	0.949767	0.684768	0.315451	0.362194	0.256056	0.47824	0.927536	0.529386	0.895904	0.900262	0.261779	0.654748	0.001873	0.553097	0.102775	0.451154	0.0152555	0.430492	0.770471	0.103509	0.563889	0.61237	0.979671
GATA family TFs	0.129116	0.952741	0.968992	0.289216	0.982318	0.175237	0.821693	0.288108	0.561433	0.355619	0.212134	0.817014	0.447628	0.422404	0.174609	0.205529	0.955786	0.846914	0.0152389	0.397772	0.757934	0.892464	0.794281	0.652363	0.284342	0.92559	0.59382	0.161655	0.959693	0.127684	0.438596	0.115687	0.815661	0.606061	0.247922	0.544959	0.320873	0.0117737	0.156715	0.443853	0.999001	0.155266	0.282247
HIC1	0.833333	0.748747	0.985222	0.951977	0.504016	0.650937	0.38499	0.956023	0.88574	0.0433659	0.230787	0.815683	0.0809074	0.269983	0.0446389	0.155974	0.601323	0.699792	0.174155	0.403474	0.239492	0.00068	0.853971	0.21671	0.687377	0.00930085	0.149589	0.990234	0.0546615	0.408373	0.252398	0.57339	0.51643	0.00247484	0.974659	0.447813	0.0641709	0.70028	0.337303	0.326976	0.294689	0.190383	0.71647
CREB-binding TFs, ATF family, and JUN, JDP2	0.450045	0.245268	0.769762	0.437398	0.376506	0.0112089	0.943768	0.767844	0.262881	0.0350498	0.409923	0.992063	0.0281318	0.0690869	0.92033	0.697987	0.119832	0.890265	0.992071	0.997009	0.928505	0	0.746826	0.134662	0.15921	0.994036	0.145113	0.320086	0.986193	0.0153959	0.886033	0.729395	0.0740466	0.181635	0.97371	0.241578	0.721501	0.374091	0.401258	0.0497711	0.949715	0.995025	0.0652015
SOX and HMG-box TFs (including Lef1, TCF TFs)	0.196541	0.961538	0.612745	0.664915	0.7716	0.987217	0.752445	0.595238	0.37679	0.511509	0.528541	0.573354	0.955281	0.325309	0.941338	0.0263838	0.532481	0.295596	0.087963	0.627329	0.292912	0.279673	0.815661	0.565291	0.88	0.290519	0.437063	0.9683	0.669856	0.665336	0.228938	0.20625	0.0906411	0.77021	0.0581044	0.69979	0.458926	0.767722	0.232962	0.346436	0.962572	0.944287	0.0959233
bZip Tfs (Mafb, Mafk, DBP, AP1)	0.766529	0.369959	0.0768449	0.994042	0.488516	0.905677	0.959693	0.908108	0.778898	0.273598	0.697866	0.943396	0.470769	0.69541	0.104844	0.522583	0.723057	0.128856	0.910977	0.988166	0.0369222	0.24739	0.400934	0.942507	0.282638	0.805802	0.711238	0.424809	0.814815	0.938086	0.265706	0.155985	0.8285	0.112423	0.142121	0.206327	0.279564	0.413907	0.0842886	0.633714	0.715553	0.562706	0.909091
MTF1	0.481696	0.234145	0.68439	0.0355741	0.25975	0.322269	0.435714	0.366569	0.748722	0.00659339	0.910909	0.736192	0.573009	0.391654	0.235128	0.49561	0.0107871	0.740186	0.318637	0.629723	0.365642	0.0873973	0.685854	0.0615636	0.63345	0.584687	0.732064	0.902693	0.367107	0.542005	0.664273	0.0515736	0.12149	0.638905	0.53954	0.699382	0.208377	0.374375	0.241375	0.263574	0.742254	0.848612	0.720083
MYB family TFs	0.0960615	0.756458	0.632768	0.456434	0.247379	0.152806	0.96926	0.690131	0.902527	0.000739	0.925069	0.0847027	0.751111	0.00492737	0.592398	0.391032	0.830157	0.926784	0.96786	0.904159	0.0218252	0.0245041	0.294297	0.293727	0.0336031	0.811719	0.984252	0.172236	0.745156	0.644745	0.518627	0.431595	0.405022	0.0321121	0.968054	0.0153784	0.0834132	0.759657	0.986234	0.953289	0.324333	0.752048	0.740233
Osr1 and Osr2	0.439553	0.0591404	0.75188	0.659987	0.738506	0.136407	0.0471639	0.797015	0.0458106	0.745763	0.465753	0.0557134	0.27137	0.826613	0.261611	0.661407	0.82571	0.941395	0.756574	0.912848	0.723176	0.385238	0.150464	0.640523	0.619077	0.62104	0.235133	0.707897	0.379075	0.569697	0.119976	0.696379	0.244883	0.913122	0.640193	0.655194	0.718973	0.614251	0.255338	0.999001	0.413736	0.630915	0.332262
RFX factors	0.662086	0.87069	0.678426	0.660365	0.123261	0.0510048	0.320205	0.900178	0.455372	0	0.979492	0.966249	0.431923	0.197832	0.798817	0.766946	0.12079	0.480553	0.964491	0.919963	0.606389	0	0.666223	0.71736	0.94385	0.410172	0.984267	0.367242	0.337558	0.691288	0.456553	0.652908	0.180921	0.12093	0.585893	0.275673	0.774593	0.233327	0.984252	0.783282	0.657462	0.910747	0.335796
Smad3	0.96555	0.491303	0.966184	0.739529	0.240994	0.997012	0.212134	0.311333	0.504796	0.270051	0.809486	0.39472	0.142857	0.337671	0.119538	0.973812	0.286629	0.0950751	0.75744	0.654856	0.0505204	0.597871	0.312082	0.483348	0.994048	0.528262	0.313388	0.0715024	0.42509	0.143573	0.0627117	0.0671549	0.890265	0.0420961	0.89615	0.987255	0.538382	0.0589594	0.0963964	0.694444	0.876414	0.929434	0.128687
Sp100	0.571102	0.0882375	0.849618	0.1362	0.650596	0.138846	0.641582	0.620732	0.7127	0.115274	0.270538	0.844595	0.508388	0.519342	0.921196	0.571589	1	0.446229	0.904159	0.874891	0.963878	0.303961	0.0249641	0.422669	0.0437264	0.979452	1	0.171576	0.971098	0.68366	0.341898	0.851363	0.0206437	0.0333466	0.228467	0.0115336	0.744541	0.554833	0.203632	0.190429	0.609366	0.829701	0.900533
SRY, SOX21, and SOX30	0.211911	0.615663	0.257157	0.0734376	0.311656	0.733026	0.833469	0.920037	0.751857	0.571749	0.640306	0.557003	0.249128	0.538301	0.231965	0.813196	0.641437	0.909918	0.990109	0.977583	0.69046	0.331675	0.267953	0.373552	0.476584	0.546747	0.626528	0.149506	0.998004	0.852515	0.0724145	0.986193	0.159566	0.0359027	0.214097	0.103842	0.968992	0.907441	0.345624	0.480776	0.92432	0.422833	0.30523
Zbtb3	0.15625	0.904973	0.814425	0.474713	0.0611261	0.0869117	0.471698	0.921659	0.58309	0.929204	0.0936826	0.557724	0.0556584	0.521648	0.301571	0.43718	0.0498869	0.28299	0.607903	0.0837731	0.725689	0.473965	0.268475	0.829094	0.237963	0.358866	0.129567	0.819001	0.789676	0.153479	0.58072	0.819723	0.701891	0.377535	0.943396	0.978866	0.369635	0.792393	0.528285	0.97371	0.0317309	0.449574	0.540249
Zfp105	0.673786	0.114443	0.952381	0.423115	0.652919	0.0532793	0.166834	0.635965	0.909091	0.0551289	0.987167	0.981427	0.88342	0.429633	0.966281	0.402602	0.967402	0.953378	0.910747	0.880482	0.225215	0.527148	0.259626	0.456631	0.0983284	0.191924	0.262528	0.339003	0.680635	0.800641	0.0494658	0.001107	0.0215531	0.00782847	0.276778	0.521105	0.570776	0.877178	0.952741	0.799725	1	0.794002	0.772798
Zfp187	0.783077	0.0228797	0.20597	0.560456	0.0576326	0.642674	0.660182	0.389272	0.966378	0.585445	0.487567	0.996016	0.742458	0.268571	0.948767	0.85	0.983495	0.990109	0.997009	0.977583	0.962963	0.599015	0.732897	0.117934	0.236028	0.346024	0.436765	1	0.753846	0.809717	0.888397	0.915982	0.669344	0.392691	0.654022	0.608273	0.986193	0.749072	0.728682	0.233645	0.99108	0.936709	0.166362
Zfp410	0.878598	0.820433	0.0246287	0.523013	0.383436	0.962464	0.788644	0.600962	0.29729	1	0.381388	0.749075	0.0501203	0.877637	0.94697	0.502765	0.0110057	0.496032	0.500722	0.040783	0.0954451	0.450625	0.431216	0.716327	0.460392	0.982387	0.227416	0.831675	0.415433	0.765697	0.0659462	0.845004	0.860803	0.898473	0.666886	0.534188	0.21158	0.0271931	0.532547	0.833853	0.488281	0.595757	0.49977
Zinc finger TFs Zfp691, Gm397, and Zbtb7b	0.990109	0.160051	0.224856	4.6e-05	0.992071	0.559597	0.101778	0.400481	0.333003	0.0430548	0.830453	0.637312	0.808494	0.558941	0.474324	0.0630557	0.667551	0.40016	0.108898	0.99503	0.28424	0.0684582	0.874241	0.565647	0.0929109	0.513225	0.0895291	0.201288	0.535586	0.949321	0.270914	0.996024	0.93985	0.0521621	0.387597	0.919118	0.598924	0.310408	0.667076	0.10352	0.582677	0.296053	0.805359
BBX	0.891247	0.959164	0.8726	0.170889	0.189142	0.0895736	0.539957	0.689243	0.140897	0.537057	0.378358	0.946074	0.5625	0.712667	0.249605	0.209165	0.659631	0.218723	0.391236	0.979432	0.642261	0.201638	0.0729767	0.682594	0.0503018	0.574665	0.506073	0.0515861	0.914155	0.283768	0.572406	0.519922	0.314663	0.306248	0.908348	0.624185	0.195904	0.0808847	0.99108	0.648929	0.811049	0.327721	0.307351
Eomes (var)	0.408031	0.424809	0.958773	0.206186	0.219058	0.773141	0.46148	0.774593	0.139489	0.099361	0.286595	0.487203	0.838449	0.805394	0.38995	0.19802	0.526827	0.68918	0.760362	0.912775	0.683995	0.4	0.130157	0.521478	0.792393	0.457589	0.248058	0.288241	0.859107	0.888405	0.523527	0.400779	0.335121	0.285255	0.674916	0.3465	0.0624095	0.630517	0.697031	0.86799	0.10029	0.0151712	0.988142
Gata6 (var), Arid3a, GFI1, HDX	0.123296	0.382702	0.326371	0.209732	0.11698	0.409773	0.942433	0.465983	0.844595	0.279726	0.0277379	0.731757	0.612519	0.166889	0.603774	0.571755	0.619373	0.939196	0.390058	0.963483	0.990157	0.615728	0.0348	0.461745	0.218341	0.828947	0.274731	0.823955	0.832293	0.470688	0.243563	0.65467	0.113257	0.0800424	0.837635	0.582946	0.13536	0.961137	0.660939	0.506635	0.354502	0.583771	0.895255
GMC1, ZBTB7A, SPDEF, ETS1	0.924664	0.0791844	0.797458	0.989247	0.48658	0.875	0.276718	0.0869112	0.766135	0.999002	0.696629	0.336927	0.212299	0.616066	0.181028	0.0694927	0.38065	0.312989	0.364692	0.000174	0.843882	0.0742926	0.824979	0.816403	0.987354	0.464398	0.269906	0.635806	0.691532	0.507153	0.727077	0.134624	0.823119	0.399051	0.676587	0.85173	0.103875	0.856164	0.180951	0.43611	0.00269307	0.105892	0.515235
GLIS2, TCF7, ZFP128	0.838223	0.152277	0.190995	0.157667	0.87807	0.616957	0.94879	0.929825	0.968992	0.246853	0.889778	1	0.839631	0.0234721	0.988142	0.721902	0.934762	0.852071	0.982336	0.999002	0.881739	0.814516	0.794005	0.150512	0.0260682	0.794671	0.737463	0.244369	0.975657	0.728742	0.327332	0.993076	0.408622	0.323674	0.607903	0.286205	0.994036	0.433088	0.453926	0.868512	0.746356	0.75436	0.938605
GM397	0.793021	0.972249	0.516566	1	0.536769	0.857263	0.694209	0.442674	0.650618	0.899382	0.55889	0.415406	0.80117	0.931459	0.962335	0.628436	0.002993	0.335068	0.165308	0.0256178	0.163747	0.236798	0.830941	0.75	0.759834	0.517954	0.698529	0.836991	0.126149	0.462361	0.371333	0.828666	0.811966	0.64721	0.552268	0.324149	0.50303	0.0702969	0.0912326	0.968147	0.334482	0.327564	0.37037
GMEB1	0.00309545	0.279642	0.272851	0.0115378	0.158487	0.133529	0.355999	0.870261	0.969932	0.000803	0.181585	0.729927	0.630517	0.451906	0.931966	0.494681	0.618658	0.909918	0.874246	0.909918	0.965583	0.349544	0.0389735	0.542373	0.002517	0.954755	0.362161	0.0197652	0.706215	0.921676	0.0347487	0.688611	0.584795	0.780832	0.611078	0.728101	0.15686	0.131721	0.770566	0.0652059	0.979472	0.880208	0.984298
HBP1 and SOX12	0.236435	0.863219	0.234357	0.793021	0.572279	0.0849401	0.49776	0.491179	0.0454112	0.519774	0.138422	0.589971	0.00443358	0.248756	0.386997	0.0979202	0.501994	0.551653	0.790433	0.785088	0.280837	0.447178	0.171971	0.998008	0.985251	0.959693	0.230991	0.492854	0.657605	0.568505	0.490677	0.699301	0.852771	0.96432	0.214731	0.286369	0.862813	0.458085	0.886525	0.636943	0.579039	0.134538	0.074369
HNF4A	0.751315	0.816188	0.181373	0.914545	0.929368	0.490436	0.152253	0.236668	0.759878	0.899281	0.929499	1	0.676943	0.211551	0.000331	0.00151082	0.829527	0.455164	0.00374659	0.950664	0.443656	0.611715	0.745324	0.853367	0.92081	0.347705	0.378403	0.0118936	0.357586	0.440917	0.778898	0.312067	0.493286	0.733237	0.216216	0.780982	0.40404	0.907441	0.401117	0.731263	0.85679	0.102828	0.749625
IRF4, IRF5, IRF6 (var)	0.218059	0.200222	0.429229	0.47491	0.969524	0.021118	0.238966	0.414584	0.636364	0.201441	0.736377	0.458579	0.236217	0.347814	0.696949	0.0655418	0.902703	0.443506	0.427168	0.0340067	0.613757	0.624547	0.348528	0.96069	0.349112	0.0631071	0.761035	0.649351	0.20687	0.934579	0.729302	0.148695	0.587678	0.7	0.391016	0.074706	0.606796	0.0653509	0.688705	0.698037	0.0877282	0.468165	0.598857
Mafk	0.552247	0.107423	0.890071	0.707541	0.191653	0.0632543	0.337438	0.359609	0.880282	0.8726	0.736804	0.989163	0.0591471	0.410456	0.590667	0.747525	0.871859	0.959847	0.995025	0.41135	0.794393	0.891266	0.982439	0.553931	0.047248	0.0727431	0.978988	0.375375	0.590319	0.480307	0.971899	0.923361	0.0790058	0.258686	0.825083	0.874126	0.842881	0.0135468	0.274048	0.148478	0.431034	0.369276	0.923361
Max (var)	0.0909915	0.259548	0.575374	0.699098	0.116006	0.0904105	0.482427	0.628394	0.489307	0.0411781	0.844595	0.341647	0.909918	0.00652	0.524202	0.410468	0.957587	1	0.505442	0.704174	0.18285	0.0223779	0.503525	0.0172026	0.053904	0.889932	0.956023	0.0737373	0.24568	0.0720212	0.223311	0.315856	0.682128	0.498788	0.338318	0.269989	0.0248881	0.256937	0.779336	0.932156	0.080531	0.880104	0.376223
MYB family TFs	0.587222	0.516592	0.388869	0.716332	0.2294	0.73913	0.00918946	0.919118	0.575085	0.36725	0.889673	0.165467	0.746762	0.23494	0.0849837	0.517331	0.930362	0.610128	0.518119	0.993049	0.367107	0.00056	0.384468	0.43535	0.0234307	0.829109	0.369314	0.591696	0.140261	0.608822	0.953289	0.898768	0.615981	0.0597085	0.81103	0.298037	0.762554	0.32113	0.514387	0.381584	0.737463	0.147742	0.26701
various Zinc finger transcription factors	0.75643	0.993083	0.0737894	0.442264	0.344132	0.99211	0.90669	0.861983	0.00596491	0.586806	0.0713725	0.0973046	0.386212	0.644819	0.514432	0.630915	0.0213524	0.564738	0.278525	0.406629	0.0514249	0.534415	0.398089	1	0.999001	0.00705298	0.380518	0.469085	0.294434	0.909498	0.110681	0.385654	0.514877	0.869565	0.267738	0.870697	0.59418	0.00904265	0.0319687	0.772114	0.36345	0.00150247	0.542299
Rxra (var)	0.398406	0.512558	0.24919	0.1321	0.597372	0.602941	0.744635	0.196819	0.749625	0.103824	0.271742	0.523932	0.944341	0.585823	0.294898	0.284846	0.744444	0.615247	0.175913	0.627481	0.478698	0.257777	0.258846	0.773158	0.146614	0.388992	0.809787	0.737066	0.783994	0.516262	0.925926	0.733471	0.387447	0.00169977	0.595133	0.190203	0.845309	0.796178	0.721501	0.33862	0.852515	0.4158	0.321437
Six6	0.840336	0.10866	0.871416	0.547345	0.943396	0.175193	0.949767	0.700935	0.762465	0.297885	0.996016	0.701163	0.519586	0.695364	0.983284	0.564921	0.948211	0.773395	0.876033	0.972115	0.322373	0.549485	0.374264	0.432346	0.433954	0.953184	0.547831	0.981463	0.366868	0.246281	0.743494	0.380777	0.83612	0.926471	0.613874	0.234757	0.58273	0.439572	0.289687	0.6234	0.923218	0.387896	0.0385392
Sox17, Sox8	0.176877	0.741717	0.582386	0.460193	0.193199	0.0831808	0.596108	0.691176	0.0915506	0.973786	0.595683	0.971981	0.0907347	0.719424	0.647566	0.74129	0.402752	0.405186	0.208512	0.803768	0.855607	0.420114	0.705219	0.603717	0.307125	0.967118	0.876424	0.915531	0.90675	0.483092	0.254879	0.985265	0.548847	0.428266	0.818699	0.295247	0.1868	0.945437	0.109337	0.59351	0.669344	0.639684	0.0693481
Sp100	0.000201	0.0367498	0.950664	0.00383698	0.564477	5.1e-05	0.576826	0.994036	0.461472	0.00654056	0.526137	0.754032	0.98744	0.506655	0.992087	0.879507	0.968284	0.949715	0.383142	0.999001	0.268191	0.0606777	0.350806	0.00191342	0.0500086	0.980411	0.849103	0.0384364	0.884555	0.512665	0.32535	0.323404	0.000629	0.115179	0.903025	0.731212	0.723625	0.659247	0.952865	0.27909	0.960915	0.652769	0.517466
Zbtb3 and P300	0.572928	0.48227	0.534188	0.747212	0.646075	0.868056	0.907733	0.371076	0.369959	0.699518	0.294202	0.298089	0.0913354	1	0.902066	0.638821	0.403633	0.907859	0.230468	0.809448	0.591837	0.316545	0.901786	0.804625	0.112918	0.934137	0.175101	0.0865898	0.149276	0.158881	0.241882	0.972062	0.0806861	0.801282	0.719599	0.967118	0.897758	0.923361	0.109627	0.906618	0.260496	0.215994	0.175101
Zfp105	0.397445	0.201939	0.061908	0.439043	0.274968	0.0715601	0.877622	0.253155	0.141922	0.310335	0.915828	0.879862	0.520488	0.579861	0.224948	0.34571	0.833737	0.338753	0.632741	0.843699	0.968481	0.964389	0.598258	0.63591	0.0834168	0.984267	0.0050553	1	0.89115	0.3887	0.44515	0.833601	0.0293169	0.446429	0.985222	0.496973	0.570125	0.960615	0.734931	0.753938	0.990109	0.78125	0.0485975
Zfp161	0.100887	0.102679	0.998004	0.148543	0.354886	0.0488575	0.820476	0.738385	0.585977	0.810894	0.8006	0.188159	0.318984	0.171409	0.998008	0.784929	0.000648	0.59596	0.946529	0.290533	0.990138	0.508291	0.0574117	0.740554	0.0173906	0.889545	0.902303	0.173208	0.603792	0.173451	0.284657	0.878578	0.186056	0.158773	0.551876	0.392503	0.152393	0.645378	0.874028	0.336884	0.844242	0.536193	0.423191
Zfp187	0.880816	0.56266	0.314169	0.648103	0.620608	0.94518	0.00284488	0.21725	0.930233	0.888889	0.534639	0.000158	0.121832	0.52531	0.0572967	0.904637	0.00327781	0.000935	0.0168554	0.458367	0.188948	0.265354	0.838057	0.850633	0.975	0.113456	0.101561	0.74184	0.565611	0.359914	0.260892	0.144895	0.720461	0.172414	0.674832	0.790514	0.111634	0.139841	0.0727249	0.500781	0.0102163	0.0896941	0.402091
ZIC TFs	0.748344	0.919963	0.217511	0.264743	0.449107	0.975657	0.225104	0.0286021	0.699588	0.140275	0.374619	0.672448	0.0959969	0.377389	0.0226148	0.0839278	0.0514957	0.0080904	0.596511	0.324265	0.231	0.898473	0.106905	0.424658	0.936594	0.0398792	0.888693	0.109852	0.224014	0.277546	0.677875	0.524118	0.903604	0.906278	0.188475	0.205972	0.0642353	0.816327	0.95576	0.942507	0.064914	0.142563	0.680678
Cphx and GATA3 (var)	0.329707	0.291733	0.140252	0.952426	0.91659	0.95511	0.712205	0.453926	0.408497	0.361272	0.881834	0.656977	0.0664908	0.441112	0.609403	0.172028	0.769823	0.84396	0.981354	0.800455	0.816558	0.626566	0.498256	0.440395	0.0986291	0.987179	0.970874	0.26738	0.452489	0.183816	0.995093	0.296552	0.104921	0.299133	0.205946	0.853971	0.374115	0.850467	0.393391	0.49776	0.552	0.966184	0.772345
Cux1 (var)	0.173461	0.4158	0.0276924	0.0249112	0.0681849	0.0790603	0.917431	0.425941	0.768256	0.688705	0.224014	0.96999	0.996016	0.595817	0.33698	0.820932	0.91559	0.85399	0.423755	0.967181	0.670763	0.526593	0.461894	1	0.640895	0.669922	0.984267	0.518403	0.938967	0.427716	0.322685	0.963462	0.0839772	0.0090043	0.843302	0.162335	0.998004	0.843829	0.84246	0.790514	0.98912	0.931099	0.2145
various homeobox factors	0.969142	0.129028	0.278707	0.0119438	0.75358	0.67659	0.671455	0.761658	0.429738	0.851789	0.187582	0.810373	0.220097	0.444642	0.279696	0.806452	0.908265	0.922723	0.375657	0.984344	0.180408	0.617284	0.962572	0.640449	0.0337325	0.34281	0.801282	0.445798	0.73343	0.820513	0.27259	0.235544	0.0921469	0.363079	0.166417	0.889365	0.908854	0.252129	0.793021	0.662867	0.948767	0.619235	0.0581963
HLX and SOX1	0.417116	0.137679	0.529562	0.119208	0.224719	0.0115779	0.966314	0.873362	0.595592	0.966249	0.919192	0.998006	0.631712	0.472211	1	0.904014	0.60568	1	0.833333	0.99503	0.85034	1	0.304414	0.181185	0.0586357	0.87108	0.712519	0.998004	0.932836	0.86799	0.716942	0.872666	0.151178	0.379075	0.174825	0.90369	0.969961	0.531632	0.683871	0.43535	0.973025	0.433651	0.496771
HOXB8, HOXC9, NOBOX	0.0643827	0.12492	0.528695	0.0334277	0.659735	0.042996	0.956274	0.950758	0.746826	0.219491	1	0.977778	0.683344	0.314961	0.568882	0.720137	0.704005	0.970874	0.863095	0.131902	0.945996	1	0.580079	0.272748	0.025113	0.654742	0.356658	0.896861	0.979452	0.84583	0.418235	0.823625	0.259471	0.185805	0.0998928	0.870322	0.344828	0.696203	0.504028	0.137798	0.969932	0.783085	0.706522
various homeobox factors	0.386596	0.0187554	0.769823	0.00862396	0.331906	0.00192081	0.664968	0.391978	0.99108	0.711143	0.636642	0.946529	0.81365	0.621441	0.879577	0.764526	0.986234	0.862245	0.38386	0.882051	0.91073	0.951796	0.0523396	0.109356	0.031211	0.64234	0.852891	0.0992382	1	0.841503	0.64518	0.564016	0.521105	0.208673	0.335866	0.748507	0.874891	0.976699	0.530516	0.641604	0.968147	0.986193	0.506586
Irx factors	0.522478	0.331351	0.0150949	0.11534	0.976856	0.540249	0.542677	0.870466	0.722585	0.384615	0.999001	0.659001	0.920073	0.693001	0.925069	0.840099	0.959693	0.999001	0.531217	0.205423	0.597015	0.774593	0.897414	0.466418	0.640979	0.971356	0.704641	0.884007	0.824918	0.608285	0.160539	0.694581	0.0797766	0.781874	0.372887	0.820408	0.467114	0.533333	0.625	0.387486	0.932836	0.457457	0.684932
Nkx2-3, Nkx2-9, Nkx3-1	0.969932	0.201782	0.327775	0.108813	0.432339	0.191564	0.781861	0.654474	0.965251	0.856898	0.668	0.542427	0.975681	0.732601	0.786822	0.712291	0.875657	0.427136	0.383436	0.180846	0.401445	0.177812	0.497305	0.400802	0.592066	0.735959	0.996016	0.809061	0.307902	0.452301	0.844676	0.896429	0.775194	0.0682082	0.28802	0.741532	0.163827	0.707429	0.779113	0.233155	0.94697	0.695773	0.358423
various homeobox factors (Obox, Pitx, Six TFs)	0.0259882	0.0836382	0.988142	0.252745	1	0.0469726	0.0536049	0.616903	0.848885	0.121359	0.144324	0.926941	0.990119	0.180971	0.856898	0.556818	0.984252	0.531067	0.582717	0.75991	0.191264	0.288101	0.848896	0.204792	0.00591	0.524659	0.39968	0.815166	0.70922	0.241429	0.658793	0.0975293	0.372024	0.437637	0.0277631	0.116604	0.0922254	0.488011	0.473709	0.423908	0.592702	0.711744	0.960415
various homeobox factors (Meis, Pknox, Tgif TFs)	0.952778	0.998004	0.0865057	0.26269	0.473777	0.850507	0.291647	0.0526239	0.424595	0.189179	0.587425	0.984298	0.63787	0.418936	0.0273438	0.212413	0.606695	0.849618	0.0284511	0.816993	0.0167224	0.334784	0.756226	0.333647	0.0970604	0.628378	0.338868	0.985251	0.777182	0.135851	0.602773	0.598246	0.507357	0.252286	0.643312	0.902546	0.585366	0.961905	0.83653	0.144449	0.000605	0.791503	0.232937

## Sheet: Table S6
predicted regions of local enrichment
#motif_name	cl1	cl2	cl3	cl4	cl5	cl6	cl7	cl8	cl9	cl10	cl11	cl12	cl13	cl14	cl15	cl16	cl17	cl18	cl19	cl20	cl21	cl22	cl23	cl24	cl25	cl26	cl27	cl28	cl29	cl30	cl31	cl33
AP4	-	-	-	-	-	-	-	-	-	-	-	-	-	-	-	-	-	-	-	-	-	-	-	-	-	-	-	-	-	-	-	-
Sp1	-	-	-	-	-	-	-105 to -84 (SD:50)	-	-	-	-	-	-	-	-	-124 to -52 (SD:50)	-	-	-	-	-	-	-	-	-	-	-	-	-	-	-	-
Hoxa5	-	-	-	-	-	-	-	-	-	-	-	-	-	-	-	-	-	-	-	-	-	-	-	-	-	-	-	-	-	-	-	-
p53	-	-	-	-	-	-	-	-	-	-	-	-	-	-	-	-	-	-	-	-	-	-	-	-	-	-	-	-	-	-	-	-
Sox family	-	-	-	-	-	-	-	-	-	-	-	-	-	-	-	-	-	-	-	-	-	-	-	-	-	-	-	-	-	-	-	-
bZIP Tfs (NFIL3, ATF2, HLF)	-	-	-	-	-	-	-	-	-	-	-	-	-	-	-	-	-	-	-	-	-	-	-	-	-	-	-	-	-	-	-	-
NF-kappaB	-	-	-	-	-	-	-	-	-	-	-	-	-	-	-	-	-	-	-	-	-	-214 to -147 (SD:100)	-	-	-	-	-	-	-	-	-	-
IRF family	-	-	-	-	-	-	-	-	-	-	-	-	-	-	-	-	-	-	-	-	-	-	-	-	-	-	-	-	-	-	-	-
YY1	-	-	-	-	-	-	-	-	-	-	-81 to 123 (SD:100)	-80 to 111 (SD:100)	-63 to 174 (SD:100)	-36 to 52 (SD:100)	-82 to 112 (SD:100)	-	-	-	-	-46 to 217 (SD:200)	-	-	-	-	-	-	-	-	-	-	-	-
Mecom, Evi1	-	-	-	-	-	-	-	-	-	-	-	-	-	-	-	-	-	-	-	-	-	-	-	-	-	-	-	-	-	-	-	-
Mzf1	-	-	-	-	-	-	-	-	-	-	-	-	-	-	-	-	-	-	-	-	-	-	-	-	-	-	-	-	-	-	-	-
Zbtb6	-	-	-	-	-	-	-	-	-	-	-	-	-	-	-	-	-	-	-	-	-	-	-	-	393 to 524 (SD:200)	-	-	-	-	-	-	-
IKAROS family	-	-	-	-	-	-	-	-	-	-	-	-	-	-	-	-	-	-	-	-	-	-	-	-	-	-	-	-	-	-	-	-
Cux1	-	-	-	-	-	-	-	-	-	-	-	-	-	-	-	-	-	-	-	-	-	-	-	-	-	-	-	-	-	-	-	-
Pbx1	-	-	-	-	-	-	-	-	-	-	-	-	-	-	-	-	-	-	-	-	-	-	-	-	-	-	-	-	-	-	-	-
Pax family TFs	-	-	-	-	-	-	-	-	-	-	-	-	-	-	-	-	-	-	-	-	-	-	-	-	-	-	-	-	-	-	-	-
Cux1, Homez	-	-	-	-	-	-	-	-	-	-	-	-	-	-	-	-	-	-	-	-	-	-	-	-	-	-	-	-	-	-	-	-
Cux1 (CR3)	-	-	-	-	-	-	-	-	-	-	-	-	-	-	-	-	-	-	-	-	-	-	-	-	-	-	-	-	-	-	-	-
Cux1 (CR3+HD)	-	-	-	-	-	-	-	-	-	-	-	-	-	-	-	-	-	752 to 756 (SD:20)	-	-	-	-	-	-	-	-	-	-	-	-	-	-
CREB-binding Tfs	-	-	-	-	-	-	-	-	-	-	-	-	-	-	-	-	-	-255 to -110 (SD:200)	-	-	-	-	-	-	-	-	-	-	-	-	-	-
CREB-binding Tfs	-	-	-	-	-	-	-	-	-	-	-	-	-	-	-	-	-	-	-	-119 to -53 (SD:50)	-	-	-	-	-	-	-	-	-	-	-	-
E box-binding TFs	-	-	-	-	-	-	-	-	-	-	-82 to 61 (SD:200)	-	248 to 578 (SD:200)	-	-	-	-	-	-	-	-13 to 49 (SD:200)	-	-	-	-	-	-	-	-	-	-	-
various homeobox factors	-	-	-	-	-	-	-	-	-	-	-	-	-	-	-	-	-	-	-	-	-	-	-	-	-	-	-	-	-	-	-	-
Hnf1	-	-	-	-	-	-	-175 to -1 (SD:50)	-	-	-	-	-	-	-	-	-	-	-	-	-1879 to -1841 (SD:100)	-	-	-	-	-	-	-	-	-	-	-	-
POU factors	-	-	-	-	-	-	-	-	-	-	-	-	-	-	-	-	-	-	-	-	-	-	-	-	-	-	-	-	-	-	-	-
Pax-4, Pax-5, SREBF2	-	-	-	-	-	-	-	-	-81 to -64 (SD:10)	-	-	-	-	-	-	-	-	-	-	-	-	-	-	-	-	-	-	-	-	-	-	-
POU3F2, POU2F1, Nkx6-2	-	-	-	-	-	-	-	-	-	-	-	-	-	-	-	-	-	-	-	-	-	-	-	-	-	-	-	-	-	-	-	-
Brachyury	-	-	-	-	-	-	-	-	-	-	-	-	-	-	-	-	-	-	-	-	-	-	-	-	-	-	-	-	-	-	-	-
SRF	-	-	-	-	-	-	-	-	-	-	-	-	-	-	-	-	-	-	-	-	-	-	-	-	-	-	-	-	-	-	-	-
NR2F2	-	-	-	-	-	-	-	-	-	-	-	-	-1913 to -1799 (SD:100)	-	-	-	-	-	-	-	-	-	-	-	-	-	-	-	-	-	-	-
C/EBP	-	-	-	-	-	941 to 947 (SD:50)	-	-	-	-	-	-	774 to 781 (SD:10)	-	-	-	-	-	-	-	-	-	-	-	-	-	-	-	-	-	-	-
POU2F1, Sox15	-	-	-	-	-	-	-	-	-	-	-	-	-	-	-	-	-	-	-	-	-	-	-	-	-	-	-	-	-	-	-	-
C/EBP factors	-	-	-	-	-	-	-	-	-	-	-	-	-	-	-	-	-	-	-	-	-	-	-	-	-	-	-	-	-	-	-	-
TATA box	-	-	-	-	-	-	-	-23 to -19 (SD:20)	-	-	-	-	-	-	-	-	-	-	-	-	-	-	-	-	-	-	-	-	-	-	-	-
SREBF1	-	-	-	-	-	-	-	-	-	-	-	-	-	-	-	-	-	-	-	-	-	-	-	-	-	-350 to -244 (SD:100)	-	-	-	-	-	-
STAT family	-	-	-	-	-	-	-	-	-	-	-	-187 to -163 (SD:200)	-	-	-	-	-	-	-	-	-	-	-	-	-	-	-	-	318 to 439 (SD:100)	-	-	-
MEF2A	-	-	-	-	-	-	-	-	-	-	-	-	-	-	-	-	-	-	-	-	-	-	-	-	-	-	-	-	-	-	-	-
AHR, ARNT	-	-	-	-	-	-	-	-	-	-	-	-	-	-	-	-	-	-	-	-	-	-	-	227 to 293 (SD:200)	-	-	-	-	-	-158 to -158 (SD:200)	-	-
EGR factors	-	-	-	-	-	-	-	-	-	-	-	-	-	-	-	-132 to -121 (SD:200)	-	-	-	-	-	-	-	-	-	-	-	-	-	-	-	-25 to -24 (SD:10)
C/EBP alpha	-	-	-	-	-	-	-	-	-	-	-	-	-	-1126 to -1087 (SD:50)	-	-	-	-	-	-	-	-	-	-	-	-	-	-	-	-	-	-
REST	-	-	-	-	-	-	-	-	-	-	-	-	-	-	-	-	-	-	-	-	-	-	-	-	-	-	-	-	-	-	-	-
RREB1	-	-	-	774 to 1000 (SD:200)	-	-	-	-	-	-	-	-	-	230 to 296 (SD:100)	-	-	880 to 1000 (SD:200)	-	-	-	-	-	386 to 958 (SD:200)-263 to -152 (SD:200)	-	-	-	-	-	-	-	-	-
OR5l1, TFAP2 factors, EBF1	-	-	-	-	-	-	-	-	-	-	-	-	-	-	-	-	-	453 to 463 (SD:20)	-	-	-	-	-	-	-	-	-	-	-	-	-	-
p53	-	-	-	-	-	-	-	-	-	-	-	-	-	-	-	-	-	-	-	-	-	-	-	243 to 257 (SD:10)	-	-	-	-	-	-	-	-
Lmo2 complex, GATA1, 3 and 6	-	-	-	-	-	-	-	-	-1412 to -1404 (SD:10)	-	-	-	-	-	-	-	-	-	-	-	-1180 to -1108 (SD:50)	-	-	-1269 to -1258 (SD:20)	-	-	-	-	-	-	-	-
forkhead box factors	-	-	-	-	-	-	-	-	-	-	-	-	-	-	-	-	-	-	-	-	-	-	-	-	-	-	-	-	-	-	-	-
Pax1	-	-	-	-	-	-	-	-363 to -323 (SD:50)	-	-	-	-	-	-	-	-375 to -135 (SD:200)	-	-	-	-	-	-	-	-	-	-	-	-	-	-	-	-
Whn	-	-	-	-	-	-	-	-	-	-	-	-129 to 19 (SD:100)	-	-	-125 to 23 (SD:100)	-	-	-	-	-	-	-	-	-	-	-	-	-	-	-	-	-
Zf5 (Zfp161)	-	-	-	-	-	-	-	-	-	-	-	-	-	-	-	-	-	-	-	-	-	-	-	-	-	-	-	-	-	-	-	-
GATA1	-	-	-	-	-	-	-	-	-	-	-	-	-	-	-	-	-	-	-	-	-	-	-	-	-	-	-	-	-	-	-	-
Pax3	-	-	-	-	-	-	-	-	-	-	-	-	-	-322 to -195 (SD:200)	-	-	-	-	-	-	-	-	-	-	-	-	-	-	-	-	-	-
MEF2A	-	-	-	-	-	-	-	-	-	-	-	-	-	-	-	-	-	-	-	-	-	-	-	-	-	-	-	-	-	-	-	-
ZEB1	-	-	-	-	-	-	-	-	-	-1232 to -964 (SD:200)	-	-	-40 to -30 (SD:20)	-	-	-	-	-	-	-	-	-	-	-	-	-	-	-	-	-	-	-
various homeobox factors	-	-	-	-	-	-	-	-	-	-	-	-	-	-	-	-	-	-	-	-	-	-	-	-	-	-	-	-	-	-	-	-
MEIS1:HOXA9 heterodimer	-	-	-	-	-	-	-	-	-	-	-	984 to 1000 (SD:200)	-	-	-	-	-	-	-	-	-	-1184 to -1175 (SD:10)	-	-	-	-	-	-	-	-1401 to -1363 (SD:50)	-	-
Foxj2	-	-	-	-	-	-	-	-	-	-	-	-	-	-	-	-	-	-	-	-	-	-	-	-	-	-	-	-	-	-	-	-1318 to -1191 (SD:100)
Nkx2-1 and Nkx2-5	-	-	-	-	-	-	-	-	-	-2000 to -1932 (SD:100)	-	-	-	-	-	-	-	-	-	-	-	-	-	-	-	-	-	-	-	-	-	-
Hmx3	-	-	-	-	-	-	-	-	-	-	-	-	-	-	-	-	-	-	-	-	-	-	-	-	-	-	-	-	-	-	-	-
Nkx3-1	-	-	-	-	-	-	-	-	-	-	-	-	-	-	-	-	-	-	-	-	-	-	-	-	-	-	-	-	-	-	-	-
ARID5B	-	-	-	-	-	-	-	-	-	-	-	-	-	-	-	-	-	-	-	-	-	-888 to -879 (SD:10)	-	-	-	-	-	-	-	-	-	-
STAT family	-	-	-	-	-	-	-	-	-	-	-	-	-	-	-	-	-	-	-	-	-	-	-	-	-	-	-	-	-	-	-	-
POU1F1, POU3F2	-	-	-	-	-	-	-	-	-	-	-	-	-	-	-	-	-	-	-	-	-	-	-	-	-	-	-	-	-	-	-	-
POU6F1	-	-	-	-	-	-	-	-	-	-	-	-	-	-	-	-	-	-	-	-	-	-	-	-	-	-	-	-	-	-	-	-
Roaz (ZNF423)	-	-	-	-	-	-	-	-	-	-	-	-	-	-	-	-	-	-	-	-	-	-	-	-	-	-	-	-	-	-	-	-
TBP	-	-	-	-	-	-	-	-	-	-	-	-	-	-	-	-	-	-	-	-	-	-	-	-	-	-	-	-	-	-	-	-
CDC5L	-	-	-	-	-	-	-	-	-	-	-	-	-	-	-	-	-	-	-	-	-	-	-	-	-	-	-	-	-	-1450 to -1448 (SD:20)	-	-
TOPORS	-	-	-	-	-	-	-	-	-	-	-	-	-1751 to -1551 (SD:200)	-	-1748 to -1465 (SD:100)	-	-	-	-	-	-	-	-	-	-	-	-1237 to -1227 (SD:20)	-	-	-	-1037 to -949 (SD:50)	-
homeobox TFs CRX, OTX2, and PITX2, and GATA1	-	-	-	-	-	-995 to -845 (SD:200)	-	-	-	-	-	-	-1720 to -1555 (SD:200)	-	-	-	-	-	-	-	-	-	-	-	-	-	-	-	-	-	-	-
Bach, AP1 (JUN, FOS, JUNB, JUND)	-	-	-	-	-	-	-	-	-	-	-	-	-	-	-	-	-	-	-	-	-	-	-	-	-	-	-	-	-	-	-	-
Nuclear receptors (PPARG, RXRA, RORA, ESR1,2)	-	-	-	-	-	-	-	-	-	-	-	-	-	-	-	-	-	-	-	-	-	-	-	-	-	-	-	-	-	-	-1136 to -1126 (SD:10)	-
E2F TFs	-	-93 to 57 (SD:50)	-	-	-	-	-	-	-	-	-	-112 to -30 (SD:200)	-	-	-	-	-	-	-43 to -41 (SD:10)	-	-	-	-	-	-	-	-	-	-	-	-	-
PPARA, RXRA, VDR, AIRE	-	220 to 249 (SD:50)	-	-	-	-	-	-	-	-	-	-	-	-	-	-	-	-	-	-	-	-	-	-	-	-	-	-	-	-	-	-
NR6A1, Pax6	-	-	-	-	-	-	-	-	-	-	-	-	-	-	-	-	-	-	-	-	-	-	-	-	-	-	-	-	-	-	-	-
E box-binding TFs and RP58	-	-	-	-	-	-	-	-	-	-	-	-	-	-	-	-	-	-	-	-	-	-	-2000 to -1972 (SD:50)	-	-	-	253 to 264 (SD:10)	-	-	-	-	-
Alx4	-	-	-	-	-	-	-	-	-	-	-	-	-	-	-	-	-	-	-	-	-	-	-	-	-	-	-	-	-	-	-	-
C/EBPgamma	-	-	-	-	-	-	-	-	-	-	-	-	-	-	-	-	-	-	-	-	-	-	-	-	-	-	-	-	-	-	-	-
RFX1	-	-	-	-	-	-	-	-	-	-	-	-	-	-	-	-	-	-	-	-	-	-	-	-	-	-	-	-	-	-34 to 49 (SD:100)	-	-
FOXM1	-	-	-	-	-	-	-	-	-	-	-	-	-	-	-	-	-	-	-	-	-	-	-	-	-	-	-	-	-	-	-	-
FXR-RXRA dimer	-	-	-	-	-	-	-	-	-	-	-	-	-	-	-	-	-	-	-	-	-	-	-	-	-	-	-	-	-	-	-	-
GATA4	-	-	-	-	-	-	-	-	-	-	-	-	-	-	-	-	-	-	-	-	-	-	-	-	-1709 to -1689 (SD:100)	-	-	-	-	-	-	-
HNF6	-	-	-	-	-	-	-	-	-	-	-	-	-	-	-	-	-	-	-	-	-	-	-	-	-	-	-	-	-	-	-	-
HOXA4	-	-	-	-	-	-	-	-	-	-	-	-	-	-	-	-	-	-	-	-	-	-	-	-	-	-	-	-	-	-	-	-
NR1H and NR1I nuclear receptors	-	-	-	-	-	-	-	-	-	-	-	-	-	-	-	-	-	-	-	-	-	-	-	-	-	-	-	-	-	-	-	-
NRF-1	-	-123 to -88 (SD:100)	-	-	-	-	-	-	-	-	-127 to -3 (SD:100)	-109 to -77 (SD:100)	-	-	-	-	-	-164 to -42 (SD:100)	-	-	-	-	-	-	-	-	-	-	-	-	-	-
TEF	-	-	-	-	-	-	-	-	-	-	-	-	-	-	-	-	-	-	-	-	-	-	-	-	-	-	-	-	-	-	-	-
Smad3	-	-	-	-	-	-	-	-	-	-	-	-	-	-	-	-	-	-	-	-	-	-	-	-	-	-	-	-	-	-	-	-
GTF2A1 (TFIIA)	-	-	-	-	-	-	-	-	-	-	-	-	-	-	-	-	-	-	-	-	-	-	-	-980 to -955 (SD:20)	-	-	-	-	-	-	-	-
CACCC box-binding factors	-	-	-	-	-	-	-	-142 to 31 (SD:100)	-	-173 to -145 (SD:100)	-	-	-	-	-	-	-133 to -80 (SD:50)	-	-	-	-	-	-	-	-	-	-	-	-	-	-	-
SMAD4	-	-	-	-	-	-	-	-	-	-	-	-	-	-	-	-	-	-	-	-	-	-	-	-	-	-	-	-	-	-	-	-
CIZ (ZNF384)	-	-	-	-	-	-	-	-	-	-	-	-	-	-	-	-	-	-	-	-	-	-	-	-	-	-	-	-	-	-	-	-
Forkhead box TFs, including HNF3	-	-	-	-	-	-	-	-	-	-	-	-	-	-	-	-	-	-	-	-	-	-	-	-	-	-	-	-	-	-	-	-
RUNX TFs	-	-	-	-1762 to -1568 (SD:100)	-	-	-	-	-1470 to -1398 (SD:50)	-	-	-	-	-	-	-	-	-	-	-	-	-	-	-	-	-	-	-	-1678 to -1625 (SD:100)	-	-	-
HIF1	-	-	-	-	-	-	-	-	-	-	-41 to 194 (SD:200)	-	-	-	-	-	-	-	-	-	-	-	-	-	-	-	-	-	-	-	-	-
PIT1 (POU1F1)	-	-	-	-	-	-	-	-	-	-	-	-	-	-	-	-	-	-	-	-	-	-	-	-	-	-	-	-	-	-	-	-
EGR factors	-	-	-	-	-	-	-	-	-	-	-	-	-	-	-	-	-	-	-	-	-	-	-	-	-	-	-	-	-	-	-	-
androgen, progestagen, glucocoricoid receptors	-	-	-	-	-	-	-	-	-	-	-	-	-	-	-	-	-	-	-	-	-	-	-	-	-	-	-	-	-	-	-	-
AR	-	-	-	-	-	-	-200 to -2 (SD:200)	-	-	-	-	-	-	-	-	-	-	-	-	-	-	-	-	-	-	-	-	-	-	-	-	-
THR alpha and beta	-	-	-	-	-	-	-	-	-	-	-	-	-	-	-	-	-	-	-	-	-	-	-	-	-	-	-	-	-	-	-	-
HNF4	-	-	-	-	-	-	-378 to 150 (SD:200)	-	-	-	-	-	-	-	-	-	-	-	-	-634 to -590 (SD:20)	-	-	-	-	-	-	-	-	-	-	-	-
RFX TFs	-	-	-	-	-	-	-	-	-	-	-	-	-	-	-	-	-	-	-	-	-	-	-	-	-	-	-	-	-	-	-	-
Foxp1	-	-	-	-	-	-	-	-	-	-	-	-	-1457 to -1432 (SD:20)	-	-	-	-	-	-	-	-	-	-	-	-	-	-	-	-	-	-	-
CDX TFs	-	-1180 to -1160 (SD:20)	-	-	-	-	-	-	-	-	-	-	-	-	-	-	-	-	-	-	-	-	-	-	-	-	-	-	-	-	-	-
FOXP3 and IRF9	-	-	-	-	-	-	-	-	-	-	-	-	-	-	-	-	-	-	-	-	-	-	-	-	-	-	-	-	-	-	-	-
BHLH (DEC1,2)	-	-	-	-	-	-	-	-	-	-	-1459 to -1456 (SD:20)	-	-	-	-	-	-	-	-	-	-	-	-	-	-	-	-	-	-	-	-	-
AIRE	-	-	-	-	-	-	-	-339 to -332 (SD:20)	-	-	-	-	-	-	-	-	-	-	-	-	-	-	-	-	-	-	-	-	-	-	-	-
Helios and NF-AT TFs	-	-	-	-	-	-	-	-	-	-	-	-	-	-	-	-	-	-	-	-	-	-	-	-	-	-	-	-	-	-	-	-
Sox family	-	-	-	-	-	-	-	-	-	-	-	-	-	-	-	-	-	-	-	-	-	-	-	-	-	-	-	-	-	-	-	-
heat shock factors	-	-	-	-	-	-	-	-	-	-	-	-	-	-	-	-	-	-	-	-	-	-	-	-	-	-	-	-	-	-	-	-
MITF-TFE family (BHLH)	-	-	-72 to -23 (SD:50)	-	-	-	-	-	-	-	-	-	-	-	-	-	-	-	-	-	-	-	-	-	-	-	-	-	-	-	-	-
ZIC and GLI zinc finger TFs	-	-	-	-	-	-	-192 to -31 (SD:200)	-	-	-	-	-	-	-	-	-	-	-	-	-	-	-	-	-	-	-	-	-	-	-	-	-
Nkx2-5 and Nkx3-2	-	-	-	-	-125 to 136 (SD:200)	-	-	-	-	-	960 to 1000 (SD:200)	-70 to -30 (SD:50)	-	-	-	-	-	-	-	-	-	-	-	-	-	-	-	-1384 to -1376 (SD:10)	-	-	-163 to -150 (SD:10)	-
AP-2	-	-	-	-	-	-	-	-	-	-	-	-	-	-	-	-	-	-	-	-	-	-	-	-	-	-	-	-	-	-	-	-
GFI1	-	-	-	-	-	-	-	-	-	-	-	-	-	-	-	-	-	-	-	-	-	-	-	-	-	-	-	-	-	-	-	-
BLIMP1 (PRDM1)	-	-	-	-	-	-	-	-	-	-	-	-	-	-	-	-	-	228 to 255 (SD:50)	-	-	-	-	-	-	-	-	-	-	-	-	-	-
GZF1	-	-	-	-	-	-	-	-	-	-	-	-	-86 to 0 (SD:50)	-	-	-	-	-	-	-	-	-	-	-	-	-	-	-	-	-	-	-
PLZF (ZBTB16)	-	-	-	-	-	-	-	-	-	-	-	-	-	-	-	-	-	-932 to -919 (SD:10)	-	-	-	-	-	-	-	-	-	-	-	-	-	-
Zec (ZNF628)	-	-	-	-	-	-	-	-	-	-	-	-	-	-	-	-	-	-	-	-	-	-	-	-	-	-	-	-	-	-	-	-
HOXA7	-	-	-	-	-	-	-	-	-	-	-	-	-	-	-	-	-	-	-	-	-	-	-	-1206 to -1031 (SD:200)	-	-	-	-	-	-	-	-
RBPJ	-	-	-	-	-	-	-	-	992 to 1000 (SD:200)	-	-	-	-	-	-	-	-	-	-	-	-	-	-	-	-	-	-	-	-	-	-	-
KAISO (ZBTB33)	-	-	-	-	-	-	-	-	-	-	-	-	-	-	-	-	-	-	-	-	-	-	-	-	-	-	-	-	-	-	-	-
GC-box, Zinc finger TFs (Sp TFs, KLF TFs)	-	-	-	-241 to 270 (SD:200)	-	-	-	-	-	-	-	-	-	-	-	-118 to -101 (SD:50)	-	-	-	-	-	-	-221 to -46 (SD:100)	-	-	-	-	-	-	-	-	-
NANOG	-	-	-	-	-	-	-	-	-	-	-	-	-	-	-	-	-	-	-	-	-	-	-	-	-	-	-	-	-	-	-	-
SF1 and LRH1	-	-	-	-	-	-	-	-	-	-	-	-	-	-	-	-	-	-	-	-	-	-	-	-	-	-	-	-	-	-	-	-
ETS family of TFs, and SH2D1A	-	-	-	-	-141 to 51 (SD:100)	-	-	-	-	-	-174 to 42 (SD:100)	-151 to 37 (SD:100)	-148 to 23 (SD:100)	-81 to 10 (SD:50)	-97 to 34 (SD:50)	-	-	-	-	-	-	-	-	-	-	-	-	-	-	-	-	-
Ikaros	-	-	-	-	-	964 to 1000 (SD:200)	-	-	-	-	-	-	-	-	-	-	-	-	-	-	-	-	-	-	-	-	-	-	-	-	-	-
Bcl6	-	-	-	-	-	-	-	-	-	-	-	-	-	-	-	-940 to -939 (SD:10)	-	-	-	-	-	-	-	-1656 to -1564 (SD:100)	-	-	-	-	-	-	-	-
ETS domain TFs, including SPI1 or PU.1	-	-	-122 to 4 (SD:100)	-	-162 to 71 (SD:100)	-	-	-	-	-	-	-	-66 to 32 (SD:50)	-81 to -32 (SD:50)	-	-	-	-	-	-	-	-	-	-	-	-	-	-	-	-	-	-
MIZF (HINFP)	-	-	-	-	-	-	-	-	-	-	-	-	-	-	-	-	-	-	-	-	-	-	-	-	-	-	-	-	-	-92 to -34 (SD:100)	-	-
Bcl6	-	-	-	-	-	557 to 565 (SD:10)	-	-	-	-	-	-	-	-	-	-	-	-	-	-	-	-	-	-	-	-	-	-	-	-	-	-
T-box TFs (TBX5, TBX22, EOMES)	-	-	-	-	-	-	-	-	-	-	-	-	-	-	-	-	-	-	-	-	-	-	-	-	-	-	-	-	-	-	-	-
EN1	-	-	-	-	-	-	-	-	-	-	-	-	-	-	-	-	-	-	-	-	-	-	-	-	-	-	-	-	-423 to -373 (SD:50)	-	-	-
Klf4	-	-	-	-	-	-	-	-	-	-	-	-	-8 to 6 (SD:10)	-	-	-	-	-	-	-	-	-	-	-	-	-	-	-	-	-	-	-
MYOD, myogenin, NHLH1, ZEB1	-	-	-	-	-	-	-	-	-70 to -34 (SD:50)	-	-	-	-	-	-	-	-	-	-	-	-	-	-111 to 35 (SD:100)	-	-	-	-	-	-	-	-	-
Nkx2-5	-	-	-	-	-	-	-	-	-	-	-	-	-1452 to -1444 (SD:50)	-	-	-	-	-	-	-	-	-	-	-	-	-	-	-	-	-	-	-
PAX2	-	-	-	-	-	-	-	-	-	-	-222 to 158 (SD:200)	-	-	-	-	-	-	-	-	-	-	-	-	-	-	-	-	-	-	-	-	-
TEAD1	-	-	-	-	-	-	-	-	-	-	-	-	-	-	-	-	-	-	-	-	-	-	-	-	-	-	-	-	-	-	-	-
FOS	-	-	-	-	-1845 to -1757 (SD:200)	-	-	-	-	-	-	-	-	-	-	-	-164 to -90 (SD:100)	-	-	-	-	-	-	-	-	-	-	-	-	-	-	-
SPZ1	-	-	-	-1256 to -1225 (SD:20)	-	-	-	-	-	-	-	-	-	-	-	-	-	-	-	-	-	-	-	-	-	-	-	-	-	-	-	-
HNF4, nuclear receptors	-	-	-	-	-	-	-115 to -25 (SD:50)	-	-	-	-	-	-	-	-	-	-	-	-845 to -805 (SD:100)	-	-	-	-	-	-	-	-	-	-	-	-	-
TLX1, NFIC, NF1, Myogenin	-	-	-	-	-	-	-	-	-	-	-	-	-	-	-1800 to -1800 (SD:20)	-	-	-	-	-	-	-	-	-	-	-	-	-	-	-	-1723 to -1623 (SD:200)	-
TFCP2, Tcfcp2l1	-	-	-	-	-	-	-	-	-	-	-	-	-	-	-	-	-	-	-	-	-	-	-	-	-	-	-	-	-	-	-	-
ZFX	-	-	-77 to -51 (SD:20)	-	-	-	-	-	-	-	121 to 279 (SD:100)	203 to 262 (SD:50)	-	-	-	-	-	-	-	-	-	-	-	-	-	-	-	-	-	-	-	-
INSM1	-	-	-	-	-	-	-175 to -146 (SD:200)	-	-	-	-	-	-	-	-	-	-	-	300 to 328 (SD:50)	-	-	-	-	-	-	-	-	-	-	-	-	-
RXR, RAR, and VDR	-	-	-	-	-	-	-	-98 to -78 (SD:20)	-	-	-	-	-	-	-	-	-	-	-	-	-	-	-	-	-	-	-	-	-	-	-	-
PLAG1	-	-	-	-	-	-	-	-	-	-	166 to 209 (SD:100)	-	-	-	-	-	-	-	-	-	-	-	-	-	-	-	-	-	-	-	-	-
NR2E3	-	-	-	-	-	-	-	-	-	-	-	-	-	-	-	-	-	-	-	-	-	-	-	-	-	-	-	-	-	-	-	-
ARID5A	-	-	-	-	-	-	-	-	-	-	-	-	-	-	-	-	-	-	-	-	-	-	-	-	-	-	-	-	-	-	-	-
E2F TFs, Zinc finger TFs (HIC1, PLAGL1, Zfp161)	-	-	-	-	-	-	-	-	-	-	-	-	-	-	-	-	-	-	-	-	-	-	-	-	-	-	-	-	-	-	-	-
GATA family TFs	-	-	-	-	-	-	-	-	-	-	-	-	-	-	-	-	-	-	-	-	-	-	-	-	-	-	-	-	-	-1283 to -1262 (SD:50)	-	-
HIC1	-	-	-	-	-	-	-	-	-	-	-	-	-	-	-1319 to -1304 (SD:20)	-	-	-	-	-	-	-	-	-	-	-	-	-	-	-	-	-
CREB-binding TFs, ATF family, and JUN, JDP2	-	-	-	-	-	-	-	-	-	-	-	-	-	-84 to -78 (SD:50)	-	-	-	-	-	-	-	-	-210 to -147 (SD:200)	-	-	-	-	-	-	-113 to -9 (SD:50)	-	-
SOX and HMG-box TFs (including Lef1, TCF TFs)	-	-	-	-	-	-	-	-	-	-	-	-	-	-	-	-	-	-	-	-	-	-	-	-	-	-	-	-	-	-	-	-
bZip Tfs (Mafb, Mafk, DBP, AP1)	-	-	-	-	-	-	-	-	-	-	-	-	-	-	-	-	-	-	-	-	-	-	-	-	-	-	-	-	-	-	-	-
MTF1	-	-	-	-	-	-	-	243 to 282 (SD:50)	-	-	-231 to -90 (SD:200)	-	-	-	-	-	-	-	-	-	-	-	-	-	-	-	-	-	-	-	-	-
MYB family TFs	-	-	-	-	-	-	-	-	-	-	-	-	-834 to -765 (SD:50)	758 to 1000 (SD:200)	-	-	-	-	-	-	-	-	-	-	-	-	-	-	-	-	761 to 774 (SD:10)	-
Osr1 and Osr2	-	-	-	-	-	-	-	-	-	-	-	-	-	-	-	-	-	-	-	-	-	-	-	-	-	-	-	-	-	-	-	-
RFX factors	-	-	-	-	-	-	-	-	-	-	-	-	-	-	-	-	-	-	-	-	-	-	-	-	-	-	-	-	-	-140 to 87 (SD:100)	-	-
Smad3	-	-	-	-	-	-	-	-	-	-	-	-	-	-	-	-	-	-	-	-	-	-	-	-	-	-	-	-	-	-	-	-
Sp100	-	-	-	-	-	-	-	-	-	-	-	-	-	757 to 1000 (SD:200)	-	-	-	916 to 931 (SD:20)	-	730 to 1000 (SD:200)	-	-	-	-	-	-	-	-	-	-	-	-
SRY, SOX21, and SOX30	-	-	-	-	-	-	-	-	-	-	-	-	-	-	-	-	-	-	-	-	-	-	-	-	-	-	-	-	-	-	-	-
Zbtb3	-	-	-	-	-	-	-	-	-	-	-2000 to -1612 (SD:200)	-	-	-	-1848 to -1724 (SD:200)	-	-	-	-1799 to -1778 (SD:50)	-	-	-1723 to -1684 (SD:100)	-	-	-	-	-	-	-	-	-	-
Zfp105	-	-	-	-	-	-	-	-	-	-	-	-1673 to -1514 (SD:100)	-	-	-	-	-	-	-	-	-	-1448 to -1273 (SD:100)	-	-	-	-	-	-	-	-	-	-
Zfp187	-	-	-	-	-	-	-	-	-	-	-	-	-	-	-	-	-	-	-	-	-	-	-	-	-	-	-	-	-	-	-	-
Zfp410	-	-	-	-	-	-	-	-	-	-	-	-	-	-	-	-1090 to -1087 (SD:20)	-	-	-	-	-	-	-	-	-	-	-	-	-	-	-	-
Zinc finger TFs Zfp691, Gm397, and Zbtb7b	-	-	-	-	-	-	-	-	-	-	-	-	-	-	-	-	-	-	-	-	-	-	-	-	-	-	-	-	-	-	-	-
BBX	-	-	-	-	-	-	-	-	-	-	-	-	-	-	-	-	-	-	-	-	-	-	-	-	-	-	-	-	-	-	-	-
Eomes (var)	-	-	-	-	-	-	-	-	-	-	-	-	-	-	-	-	-	-	-	-	-	-	-	-	-	-	-	-	-	-	-	-
Gata6 (var), Arid3a, GFI1, HDX	-	-	-	-	-	-	-	-	-	-	-	-	-	-	-	-	-	-	-	-	-	-	-	-	-	-	-	-	-	-	-	-
GMC1, ZBTB7A, SPDEF, ETS1	-	-127 to -113 (SD:20)	-	-	-	-	-679 to -671 (SD:10)	-	-	-	-	-	-	-	-	-	-	-	-	-	-	-	-	-	-	-	-	-	-	-	-	-
GLIS2, TCF7, ZFP128	-	-	-	-	-	-	-	-	-	-	-	-	-	-	-	-	-	-	-	-	-	-	-	-	-	-	-	-	-	-	-	-
GM397	-	-	-	-	-	-	-	-	-	-	-	-	-	-	-	-	-	-	-	-	-	-	585 to 1000 (SD:200)	-	-	-	-	-	-	-	-	-
GMEB1	-	-	-	-	-	-	-	-	-	-	-	-	-	-	-	-	-	-	-	-	-	-	-	-	-	-	-	-	-	-128 to -64 (SD:200)	-	-
HBP1 and SOX12	-	-	-	-	-	-	-	-	-	-	-	-	-	-	-	-	-	-	-	-	-	-	-	-	-935 to -905 (SD:20)	-	-	-	-	-	-	-
HNF4A	-	-	-	-	-	-	-204 to -10 (SD:100)	-	-	-	-	-	-	-	-	-	-	-	-	-	-	-	-	-	-	-	-2000 to -1748 (SD:200)	-	-	-	-	-
IRF4, IRF5, IRF6 (var)	-	-	-	-	-	-	-	-	-	-	-	-	-	801 to 948 (SD:200)	-	-	-	-	-	-	-	-	-	-	-	-	-	-	-	-	-	-
Mafk	-	-	-	-	-	-	-	-	-	-	-	-	-	-	-	-	-	-	-	-	-1759 to -1629 (SD:100)	-	-	-	-	-	-	-	-	-	-	-
Max (var)	-	-	-	-	-	-	-	-	-	-	-	-	-	-	-	-	-	-	-	-	-	-	-	-	-	-	-	-	-	-	-	-
MYB family TFs	-	70 to 112 (SD:100)	-	-	-	-	-	-	-	-	-	-162 to -32 (SD:100)	-	-	-	-	-	-19 to 3 (SD:20)	-	-	-	-	-	-	-	-	-	-	-	-210 to 117 (SD:100)	-	-
various Zinc finger transcription factors	-	-	-	634 to 761 (SD:200)	-	-	-	-	-	-	-	-	-	-	-	-	-	-	-	-	-	519 to 524 (SD:10)	-	-	-	-	-	-	-	-	-	-
Rxra (var)	-	-	-	-	-	-	-	-	-	-	-	-	-	-	-	-	-	-	-	-	-	-	-	-	527 to 670 (SD:200)	-	-	-	-	-	-	-
Six6	-	-	-	-	-	-	-38 to -21 (SD:10)	-	-	-	-	-	-	-	-	-	-	-	-	-	-	-	-	-	-	-	-	-	-	-	-	-
Sox17, Sox8	-	-	-	-	-	-	-	-1988 to -1929 (SD:50)	-	-	-	-	-	-	-	-	-	-	-	-	-1974 to -1968 (SD:20)	-	-	-	-	-	-	-	-	-	-	-
Sp100	-	-	-	-	-	-	-	-	-	-	-	-	-	-	-	-	-	-	-	-	-	-	-	-	-	-	-	-	-	-	-	-
Zbtb3 and P300	-	-	-	-	-	-	-	-	-	-	-	-	-	-	-	-	-	-	-	-	-	-	-	-	-	-	-	-	-	-	-	-
Zfp105	-	-	-	-	-	-	-	-	-	-	-	-	-	-	-	-	-	-	-	-	-	-	-	-	-	-	-	-	-	-	-	-
Zfp161	-	-	-	-	-	-	-	102 to 170 (SD:200)	-	-	-	-	-	-	-	-	-	-	-	-	-	-	-111 to -11 (SD:100)	-	-	-	-	-	-	-	-	-
Zfp187	-	-	-	-	-	-	-	-	-	-	-	-	-	-	-	-	-	-	-	-	-	-	-	-	-	-	-	-	-	-	-	-
ZIC TFs	-	-	-	-	-	-	-	-132 to -129 (SD:20)	-	-	-	-	-	-	-	-	-	-	-	-	-	-	-	-	-	-	-	-	-	-	-	-
Cphx and GATA3 (var)	-	-	-	-	-	-	-	-	-1762 to -1752 (SD:20)	-	-	-	-	-	-	-	-	-	-	-	-	-	-	-	-	-	-	-875 to -780 (SD:50)	-	-	-	-
Cux1 (var)	-	-	-	-	-	-	-	-	-	-	-	-	-	-	-	-	-	-	-	-	-	-	-	-	-	-	-	-	-	-	-	-
various homeobox factors	-	-	-	-	-	-	-	-	-	-	-	-	-	-	-	-	-	-1548 to -1195 (SD:200)	-	-	-	-	-	-	-	-	-	-	-	-	-1804 to -1802 (SD:10)	-
HLX and SOX1	-	-	-	-	-	-	-	-	-	-	-	-	-	-	-	-	-	-	-	-	-	-	-	-	-	-	-	-	-	-	-	-
HOXB8, HOXC9, NOBOX	-	-	-	-	-	-	-	-	-	-	-	-	-	-	-	-	-	-	-	-	-	-	-	-	-	-	-	-	-	-	-	-
various homeobox factors	-	-	-	-	-	-	-	-	-	-	-	-	-	916 to 1000 (SD:200)	-	-	-	-	-	-	-	-	-	-	-	-	-	-	-	-	-	-
Irx factors	-	-	-	-	-	-	-	-	-	-	-	-	-	-	-	-	-	-	-	-	-	-	-	-	-	-	-	-	-	-	-	-
Nkx2-3, Nkx2-9, Nkx3-1	-	-	-	-	-	-	-	-	-	-	-	926 to 1000 (SD:200)	-	-	-	-	-	-	-	-	-	-	-	-	-	-	-	-	-	-	-	-2000 to -1981 (SD:20)
various homeobox factors (Obox, Pitx, Six TFs)	-	-	-	-	-	-	-	-	-	-	-	-	-	-	-	-	-	-	-	-	-2000 to -1773 (SD:200)	-	-	-	-	-	-	-	-	-	-	-
various homeobox factors (Meis, Pknox, Tgif TFs)	-	-	-	-	-	-	-	-	-	-	-	-	-	-	-	-	-	-	-	-	-	-	-	-	-	-	-	-	-	-	-	-
ORI p values
#motif_name	cl1	cl2	cl3	cl4	cl5	cl6	cl7	cl8	cl9	cl10	cl11	cl12	cl13	cl14	cl15	cl16	cl17	cl18	cl19	cl20	cl21	cl22	cl23	cl24	cl25	cl26	cl27	cl28	cl29	cl30	cl31	cl33
AP4	0.585177	0.66313	0.0701481	0.106111	0.190073	0.133504	0.179019	0.257874	0.620732	0.248827	0.520312	0.99901	0.945522	0.908526	0.277316	0.0331246	0.163212	0.699387	0.0454298	0.896309	0.684726	0.508002	0.625202	0.47619	0.274273	0.995025	0.00641914	0.461868	0.00237208	0.715862	0.355999	0.393672
Sp1	0.686275	0.586921	0.00571324	0.000579	0.142074	0.581797	0.0110578	0.438618	0.943889	0.977821	0.0827404	0.790311	1	0.973148	0.000185	0.000129	0.440942	0.000915	0.0779606	0.0440684	0.0118093	0.0348701	0.717813	0.0231707	0.0216198	0.00646179	0.0265314	0.555108	0.493885	0.284819	0.792996	0.0681001
Hoxa5	0.650362	0.412541	0.942308	0.926961	0.10236	0.642674	0.768116	0.590674	0.237869	0.740664	0.709945	0.185152	0.377501	0.422982	0.944987	0.728332	0.935365	0.893655	0.77434	0.0840565	0.911765	0.797277	0.958095	0.0838082	0.36036	0.44405	0.096366	0.791766	0.208117	0.897959	0.849873	0.819297
p53	0.288767	0.319183	0.191755	0.0160064	0.658426	0.119261	0.0907091	0.513347	0.795888	0.856164	0.713514	0.894231	0.973735	0.933395	0.222752	0.543005	0.675393	0.761475	0.825758	0.753569	0.859845	0.713495	0.145125	0.52112	0.291715	0.949763	0.0363159	0.410529	0.598444	0.519006	0.550302	0.783699
Sox family	0.789266	0.761812	0.971182	0.988142	0.300951	0.551876	0.337441	0.28426	0.975	0.247507	0.99108	0.389031	0.0424257	0.628847	0.942042	0.643915	0.00123075	0.310619	0.980469	0.0581972	0.014899	0.572738	0.621718	0.92081	0.302218	0.0915475	0.851789	0.31021	0.218914	0.0175976	0.221615	0.632911
bZIP Tfs (NFIL3, ATF2, HLF)	0.836499	0.214032	0.455991	0.794281	0.569697	0.736957	0.436026	0.548507	0.418888	0.381018	0.992063	0.118173	0.0434254	0.425393	0.959693	0.998004	0.8296	0.410678	0.389118	0.0110366	0.117032	0.489884	0.637179	0.115101	0.157042	0.0936798	0.934579	0.33164	0.567107	0.290515	0.511711	0.537594
NF-kappaB	0.382702	0.929499	0.158162	0.345899	0.00726484	0.819684	0.0398034	0.35664	0.267691	0.262911	0.329924	0.359454	0.98912	1	0.910634	0.0819999	0.036345	0.602841	0.939591	0.860601	0.710771	0.0053087	0.254111	0.560538	0.128655	0.791339	0.31223	0.656541	0.240712	0.849618	0.747943	0.745588
IRF family	0.987192	0.788192	0.848434	0.731034	0.0105863	0.185048	0.831994	0.515556	0.754374	0.810583	0.102242	0.00272218	0.0871688	0.159817	0.237749	0.0650026	0.532765	0.450861	0.827391	0.0337941	0.983366	0.682128	0.777605	0.839631	0.497143	0.793602	0.869416	0.481499	0.0256765	0.904977	0.846024	0.801282
YY1	0.845649	0.983301	0.789026	0.0716806	0.00694923	0.912727	0.245761	0.961538	0.851823	0.214592	0.0318827	0.00586388	0.478201	0.464468	0.00461578	0.373646	0.976562	0.483793	0.82269	0.320473	0.952381	0.997009	0.630113	0.890472	0.57304	0.563698	0.410959	0.08985	0.0495565	0.260014	0.608643	0.651042
Mecom, Evi1	0.99108	0.998004	0.263227	0.8672	0.738552	0.0186092	0.637329	0.637226	0.318776	0.420345	0.845286	0.73017	0.487927	0.485932	0.921947	0.974952	0.0269409	0.893523	0.49052	0.267881	0.643921	0.36959	0.658696	0.529143	0.487329	0.169396	0.46026	0.348675	0.330907	0.0935104	0.981354	0.0885583
Mzf1	0.00419075	0.851789	0.183048	0.310174	0.222616	0.0709874	0.11299	0.00273639	0.556555	0.0391733	0.863782	0.981607	0.997012	0.994036	0.944737	0.261473	0.047222	0.553403	0.033014	0.896277	0.264611	0.610716	0.022796	0.360101	0.358938	0.787402	0.0690322	0.276149	0.83719	0.98622	0.918349	0.159917
Zbtb6	0.00396818	0.949861	0.792852	0.44756	0.298864	0.906494	0.180654	0.87892	0.97561	0.326808	0.0264379	0.196778	0.917845	0.954198	0.0574779	0.846024	0.387147	0.522466	0.748921	0.614088	0.72254	0.680618	0.317841	0.525854	0.757917	0.209891	0.0881971	0.99108	0.0279265	0.38719	0.0532935	0.904159
IKAROS family	0.703235	0.148969	0.0271621	0.881834	0.152858	0.640205	0.350949	0.188289	0.406009	0.270172	0.37227	0.997018	0.642629	0.802694	0.969022	0.414544	0.206717	0.313647	0.973888	0.213066	0.0303182	0.658981	0.31407	0.0195609	0.129684	0.881223	0.182214	0.821314	0.388098	0.980392	0.981354	0.964355
Cux1	0.716336	0.473037	0.936464	0.959203	0.853659	0.798001	0.698992	0.526946	0.776336	0.86514	0.517331	0.0363888	0.781274	0.390989	0.788022	0.983479	0.681199	0.510465	0.814216	0.12738	0.267588	0.629332	0.970106	0.066243	0.433839	0.806255	0.713479	0.629379	0.980392	0.179589	0.668663	0.0557966
Pbx1	0.990119	0.141904	0.805426	0.885232	0.949105	0.114142	0.598444	0.403714	0.367369	0.104341	0.957854	0.275013	0.067659	0.062224	0.986234	0.986248	0.493177	0.589623	0.993076	0.0539873	0.228987	0.691213	0.950092	0.626566	0.543183	0.50295	0.473037	0.283206	0.461205	0.499586	0.817441	0.969932
Pax family TFs	0.825306	0.038301	0.936871	0.71855	0.580612	0.885935	0.998008	0.83698	0.229232	0.613599	0.995025	0.103605	0.0387823	0.0604631	0.712202	0.589326	0.00513434	0.160058	0.614853	0.23743	0.40695	0.302033	0.866356	0.478628	0.384295	0.512821	0.862813	0.229396	0.187371	0.464971	0.301841	0.99108
Cux1, Homez	0.89267	0.361001	0.966667	0.98622	0.275028	0.260078	0.0766722	0.475941	0.287928	0.309023	0.677966	0.287191	0.00402405	0.824962	0.905797	0.781861	0.986193	0.895255	0.801435	0.430478	0.820345	0.970874	0.988258	0.702741	0.864538	0.0595486	0.856287	0.755287	0.887311	0.446113	0.16624	0.511202
Cux1 (CR3)	0.505238	0.0552695	0.545071	0.580508	0.857798	0.656599	0.23385	0.0167135	0.91	0.283494	0.177204	0.940845	0.0194506	0.697837	0.991089	0.481326	0.956398	0.770416	0.619963	0.293255	0.88968	0.809717	0.0819471	0.50025	0.612074	0.109435	0.380952	0.155686	0.292231	0.327654	0.86881	0.23049
Cux1 (CR3+HD)	0.0434534	0.477788	0.945386	0.429717	0.779712	0.0472428	0.20475	0.622665	0.434216	0.948767	0.123426	0.642674	0.460461	0.975681	0.621257	0.679454	0.336927	0.422654	0.413295	0.260732	0.597503	0.604811	0.781636	0.746269	0.855061	0.438943	0.359195	0.535873	0.290023	0.279743	0.759301	0.700699
CREB-binding Tfs	0.854114	0.0375249	0.221779	0.362085	0.00288	0.31784	0.975705	0.506912	0.921659	0.919715	0.0755858	0.101295	0.628536	0.00730412	0.212645	0.0347373	0.0301105	0.00502461	0.885889	0.118694	0.85738	0.86994	0.869462	0.465549	0.92769	0.0279619	0.452694	0.447611	0.935574	0.433907	0.0194704	0.483092
CREB-binding Tfs	0.228219	0.972763	0.366166	0.519442	0.655308	0.095082	0.487734	0.970958	0.297332	0.292426	0.472639	0.863636	0.460043	0.879615	0.511509	0.0374168	0.0157218	0.827151	0.416066	0.0247213	0.474642	0.636147	0.342959	0.350115	0.323311	0.62116	0.0140647	0.305046	0.62378	0.562399	0.341139	0.294059
E box-binding TFs	0.338409	0.909666	0.655308	0.185086	0.782477	0.612037	0.019308	0.984252	0.971817	0.608535	0.0906183	0.0438698	0.994036	0.232507	0.0148179	0.347967	0.796494	0.161636	0.256992	0.997015	0.00606711	0.622278	0.963391	0.751315	0.320924	0.0618009	0.347652	0.706215	0.369039	0.666667	0.610231	0.376223
various homeobox factors	0.763939	0.703235	0.696636	0.997009	0.976562	0.574504	0.0379564	0.865401	0.824959	0.516529	0.975046	0.188715	0.260351	0.757621	0.987217	0.325102	0.821693	0.534188	0.728332	0.132013	0.222869	0.36443	0.871662	0.789639	0.861326	0.877622	0.385208	0.739986	0.342825	0.448833	0.2015	0.599641
Hnf1	0.803213	0.121267	0.604383	0.978641	0.976812	0.615617	0	0.849226	0.870726	0.416302	0.869419	0.571755	0.364033	0.572738	0.715917	0.875657	0.8726	0.21534	0.368596	0.755858	0.0888239	0.123931	0.784254	0.725689	0.280191	0.482089	0.955153	0.0737489	0.4662	0.31569	0.384909	0.58314
POU factors	0.201815	0.879414	0.971098	0.995035	0.323073	0.902998	0.824238	0.814216	0.853242	0.113996	0.413736	0.0976467	0.167528	0.474817	0.328192	0.858714	0.704027	0.904977	0.743536	0.385384	0.919118	0.144071	0.6407	0.432313	0.0573164	0.22779	0.904159	0.815174	0.251383	0.656383	0.809216	0.0860179
Pax-4, Pax-5, SREBF2	0.369549	0.94211	0.0211282	0.000408	0.554309	0.897666	0.552492	0.0280756	0.206697	0.94518	0.973129	0.916157	0.90009	0.990167	0.530843	0.0562663	0.372439	0.051742	0.0197973	0.443516	0.0716377	0.648508	0.0264585	0.36049	0.215095	0.907954	0.650697	0.179797	0.141703	0.586834	0.065634	0.15425
POU3F2, POU2F1, Nkx6-2	0.47259	0.951977	0.786719	0.781805	0.514837	0.579875	0.579399	0.810373	0.281756	0.0338175	0.979432	0.78098	0.843882	0.189256	0.729672	0.496967	0.576397	0.698762	0.898305	0.163874	0.240558	0.296875	0.0167725	0.794281	0.76545	0.425603	0.961538	0.268728	0.584666	0.305437	0.419167	0.654879
Brachyury	0.499505	0.514489	0.451827	0.692042	0.713887	0.0399399	0.869313	0.485182	0.847953	0.720568	0.363108	0.752255	0.0977557	0.0828432	0.0272438	0.103123	0.783085	0.53626	0.863861	0.464037	0.306079	0.398565	0.781846	0.347355	0.0221716	0.514933	0.568823	0.873251	0.264607	0.406977	0.93985	0.978474
SRF	0.85786	0.724638	0.021964	0.00678964	0.602442	0.533265	0.708044	0.384468	0.267101	0.616364	0.581206	0.946176	0.0131944	0.423129	0.63562	0.249945	0.606448	0.909918	0.0314218	0.779574	0.506073	0.503968	0.790094	0.406709	0.139732	0.353308	0.703235	0.355114	0.750932	0.454075	0.230996	0.304136
NR2F2	0.93633	0.0685936	0.0408864	0.0235233	0.646831	0.59217	0.0725618	0.930027	0.775194	0.933211	0.0226835	0.079384	0.0817767	0.507547	0.0372264	0.359436	0.858118	0.406835	0.382698	0.838633	0.844595	0.127194	0.982439	0.70261	0.691085	0.297118	0.00176101	0.46195	0.487391	0.0948454	0.800641	0.157203
C/EBP	0.748503	0.902527	0.800154	0.91921	0.947124	0.748003	0.00898505	0.602396	0.367918	0.856537	0.89317	0.696126	0.879159	0.254432	0.994042	0.832242	0.381838	0.772201	0.869925	0.946779	0.64164	0.893143	0.680503	0.356761	0.489716	0.88225	0.63625	0.754148	0.0769176	0.204499	0.586854	0.578035
POU2F1, Sox15	0.771596	0.73692	0.540708	0.995035	0.896243	0.357015	0.99602	0.841043	0.906872	0.42279	0.994036	0.752926	0.189466	0.424315	0.98728	0.993069	0.162893	0.768237	0.629687	0.591041	0.774268	0.116539	0.95122	0.343407	0.899824	0.323834	0.810373	0.8726	0.235623	0.13177	0.349879	0.548934
C/EBP factors	0.950328	0.869679	0.24108	0.302847	0.354646	0.578704	0.0878306	0.00209063	0.537924	0.581972	0.952562	0.879613	0.855442	0.546448	0.361565	0.547632	0.604469	0.361272	0.922523	0.897941	0.225428	0.781157	0.497512	0.471185	0.507099	0.652856	0.235206	0.134639	0.679348	0.752755	0.646831	0.101338
TATA box	0.322836	0.0760692	0.948405	0.640356	0.377833	0.0087493	0.274424	0.00217748	0.40048	0.574129	0.902154	0.700137	0.727465	0.124499	0.829187	0.608541	0.626959	0.981373	0.4296	0.0312424	0.633714	0.500739	0.308453	0.767737	0.194704	0.318694	0.905063	0.366925	0.529744	0.261189	0.66357	0.21424
SREBF1	0.323852	0.747539	0.875108	0.0323548	0.0130101	0.101302	0.884549	0.040094	0.534982	0.28096	0.531426	0.984298	0.639027	0.058651	0.424373	0.0303781	0.690789	0.5412	0.100251	0.971154	0.61042	0.505349	0.771997	0.802568	0.189634	0.00811333	0.207422	0.934579	0.406138	0.392387	0.902527	0.0295491
STAT family	0.886165	0.187061	0.10252	0.785254	0.166418	0.63857	0.443677	0.331008	0.222174	0.598178	0.298785	0.000474	0.0431239	0.0891374	0.249672	0.0337015	0.106112	0.500751	0.826324	0.0530695	0.412271	0.276486	0.995035	0.708245	0.87774	0.518378	0.0449012	0.530415	0.985222	0.866886	0.441931	0.0800365
MEF2A	0.468851	0.273224	0.693049	0.794371	0.0896332	0.259799	0.597372	0.70807	0.26482	0.757002	0.791304	0.593824	0.0529717	0.409532	0.196502	0.76559	0.911577	0.869151	0.805534	0.243476	0.506589	0.991098	0.990109	0.826087	0.896861	0.396354	0.798406	0.120904	0.859845	0.67981	0.691563	0.524934
AHR, ARNT	0.35179	0.946606	0.613712	0.331634	0.181744	0.437744	0.499597	0.707071	0.611692	0.980601	0.004479	0.0270939	0.0141058	0.0275088	0.0851275	0.202653	0.863934	0.137061	0.889667	0.181206	0.599602	0.729387	0.0319363	0.963391	0.854344	0.0209771	0.614411	0.101484	0.59848	0.0546418	0.958855	0.534658
EGR factors	0.0123129	0.494221	0.182414	0.782285	0.0816259	0.717467	0.104932	0.16191	0.495063	0.727216	0.0467282	0.876961	0.965548	0.555556	0.68573	0.029639	0.142154	0.0818775	0.704767	0.00446516	0.149577	0.00987019	0.005886	0.456926	0.904882	0.105697	0.228618	0.154679	0.84317	0.451875	0.248139	0.481036
C/EBP alpha	1	0.0117939	0.499293	0.268076	0.403877	0.292569	0.628931	0.78028	0.467071	0.451758	0.04873	0.0808669	0.752387	0.967464	0.268657	0.818686	0.41284	0.985236	0.468604	0.834443	0.94403	0.82906	0.261165	0.817398	0.925069	0.698812	0.888889	0.395971	0.777347	0.981354	0.928505	0.96432
REST	0.219311	0.38898	0.162555	0.0767695	0.905235	0.790732	0.0494914	0.251572	0.0496869	0.396678	0.0495392	0.980639	0.98723	0.911972	0.052157	0.879559	0.416667	0.0715371	0.232666	0.861667	0.940655	0.239149	0.000312	0.758725	0.386997	0.377687	0.0124832	0.521243	0.233264	0.74896	0.0638774	0.0156309
RREB1	0.03808	0.991089	0.620732	0.0376514	0.460376	0.717914	0.813253	0.0636192	0.551666	0.113889	0.964829	1	0.992095	0.98932	0.769403	0.0795509	0.851635	0.829921	0.474779	0.621106	0.313666	0.398808	0.00350142	0.544662	0.268838	0.667623	0.620732	0.197566	0.335121	0.216274	0.622236	0.077232
OR5l1, TFAP2 factors, EBF1	0.220984	0.957386	0.00588803	0.00966477	0.121746	0.349776	0.688372	0.00697071	0.567102	0.688801	0.649063	0.648666	0.924214	0.97351	0.981409	0.337888	0.323743	0.171429	0.677636	0.891937	0.588971	0.00473979	0.430908	0.0978007	0.259346	0.667748	0.463685	0.987167	0.0856593	0.740688	0.399166	0.249252
p53	0.0884972	0.835422	0.530558	0.451467	0.378088	0.0231521	0.0511326	0.293339	0.194354	0.000652	0.851942	0.120237	0.831814	0.98335	0.0763807	0.399695	0.285796	0.298864	0.403251	0.447227	0.87108	0.834769	0.391822	0.763001	0.194742	0.37422	0.279776	0.636943	0.621605	0.236183	0.633714	0.562114
Lmo2 complex, GATA1, 3 and 6	0.278617	0.0797124	0.234101	0.284387	0.75188	0.0319816	0.482229	0.993062	0.531454	0.0085068	0.0244887	0.0564574	0.052673	0.499759	0.769016	0.0740563	0.513555	0.958969	0.00362564	0.983382	0.533333	0.424141	0.901713	0.0519133	0.739645	0.265195	0.162444	0.0167795	0.120801	0.457592	0.140607	0.510204
forkhead box factors	0.633312	0.38625	0.925657	0.952068	0.556174	0.311015	0.323877	0.221386	0.555852	0.650618	0.743518	0.713167	0.21662	0.4662	0.831126	0.0864006	0.618812	0.988154	0.110461	0.938086	0.199265	0.719343	0.771014	0.844968	0.0598256	0.828524	0.858369	0.270585	0.325368	0.442324	0.0245592	0.571102
Pax1	0.0185345	0.0577214	0.755073	0.712386	0.958773	0.888307	0.683995	0.140469	0.574515	0.240375	0.595843	0.0423286	0.0176386	0.400481	0.769823	0.0164367	0.915751	0.635925	0.508621	0.648088	0.104844	0.557414	0.899651	0.149424	0.556204	0.0576352	0.313364	0.0200024	0.804	0.723764	0.283849	0.395257
Whn	0.95175	0.00752785	0.29367	0.999002	0.711589	0.414146	0.967118	0.913158	0.579684	0.852559	0.0222817	0.000572	0.0184206	0.238866	0.0374635	0.311673	0.574376	0.328933	0.262848	0.00114485	0.147541	0.80786	0.898377	0.977692	0.871094	0.373541	0.100897	0.53173	0.745712	0.188019	0.296668	0.954198
Zf5 (Zfp161)	0.00252377	0.418415	0.687783	0.0317249	0.0101978	0.401697	0.430837	0.556715	0.667489	0.905551	0.843846	0.00499287	0.940963	0.199483	0.162228	0.822742	0.731063	0.127944	0.613918	0.0399448	0.12628	0.0326083	0.00185844	0.326147	0.629433	0.326435	0.529644	0.42697	0.907441	0.406793	0.466507	0.104526
GATA1	0.948767	0.0564529	0.656793	0.953598	0.446954	0.765697	0.660568	0.715812	0.48425	0.266241	0.939139	0.369822	0.526555	0.983284	0.680297	0.507872	0.5107	0.933707	0.020434	0.225721	0.972763	0.226412	0.41744	0.81768	0.209965	0.996016	0.396825	0.0695072	0.0185727	0.478621	0.399524	0.869565
Pax3	0.170052	0.0195297	0.469406	0.181643	0.541734	0.265374	0.770167	0.992103	0.711347	0.88143	0.293658	0.518555	0.574212	0.00022	0.0257951	0.311413	0.746091	0.0546002	0.417782	0.181028	0.18231	0.621429	0.685003	0.205199	0.854701	0.406669	0.324359	0.364614	0.908457	0.0859539	0.134334	0.732558
MEF2A	0.462107	0.108554	0.744048	0.247831	0.589375	0.339559	0.992095	0.0172571	0.553354	0.106838	0.88	0.859504	0.0443806	0.586166	0.966825	0.0710227	0.745763	0.856655	0.244399	0.00625555	0.268456	0.80538	0.800455	0.661206	0.949668	0.42634	0.751497	0.136592	0.893238	0.859845	0.0803794	0.269034
ZEB1	0.192871	0.375235	0.208293	0.830218	0.00646853	0.350671	0.630369	0.931734	0.455166	0.506842	0.695622	0.0562165	0.0572705	0.561158	0.768956	0.305004	0.131149	0.893899	0.796571	0.742156	0.783699	0.632489	0.630593	0.189573	0.94486	0.437235	0.780338	0.634848	0.215841	0.783085	0.715308	0.802568
various homeobox factors	0.0771125	0.320091	0.327203	0.999001	0.353804	0.571429	0.988154	0.252482	0.573723	0.152439	0.567537	0.110891	0.0268788	0.0999344	0.501756	0.981354	0.98912	0.884173	0.67744	0.307692	0.73046	0.878736	0.809449	0.928505	0.778544	0.490677	0.977517	0.0190451	0.995025	0.428266	0.898473	0.0219819
MEIS1:HOXA9 heterodimer	0.565554	0.460617	0.420095	0.522739	0.298954	0.188218	0.328595	0.85396	0.986234	0.798266	0.978495	0.10834	0.986193	0.229621	0.8	0.229305	0.77821	0.469245	0.609385	0.13971	0.192059	0.812698	0.732155	0.885865	0.0299305	0.946125	0.968992	0.437794	0.436811	0.163666	0.423908	0.8
Foxj2	0.953378	0.119804	0.812749	0.997009	0.309392	0.0584761	0.9	0.970874	0.885417	0.567952	0.914083	0.55371	0.852188	0.0094765	0.972169	0.61117	0.647381	0.181984	0.867747	0.0537348	0.687739	0.988166	0.790514	0.391922	0.651613	0.793021	0.997012	0.228618	0.740661	0.477327	0.909091	0.153257
Nkx2-1 and Nkx2-5	0.762574	0.357654	0.957346	0.461467	0.147575	0.553552	0.642291	0.174608	0.703226	0.696417	0.908281	0.610538	0.286805	0.37234	0.932493	0.902862	0.98237	0.0357948	0.359233	0.728802	0.970644	0.336505	0.897046	0.111272	0.41341	0.2442	0.966216	0.464253	0.834025	0.445127	0.225378	0.915751
Hmx3	0.0964086	0.933455	0.040201	0.0454918	0.680233	0.317769	0.766402	0.0572565	0.970874	0.297505	0.67284	0.0840037	0.986328	0.905882	0.272035	0.52989	0.0983865	0.19401	0.887251	0.106919	0.415372	0.666667	0.284542	0.981354	0.176678	0.297413	0.0141981	0.106435	0.469704	0.694389	0.527426	0.0370192
Nkx3-1	0.708215	0.511509	0.295949	0.691943	0.911426	0.217723	0.757153	0.880169	0.849711	0.745562	0.269976	0.309453	0.301205	0.542047	0.977517	0.427844	0.739645	0.617665	0.240714	0.649155	0.66357	0.978558	0.979452	0.750908	0.789903	0.702366	0.764795	0.522434	0.800955	0.994036	0.535045	0.294031
ARID5B	0.442035	0.22246	0.925069	0.346655	0.63857	0.436096	0.786636	0.57241	0.744052	0.908265	0.530218	0.557499	0.0881786	0.346897	0.689655	0.822096	0.749625	0.669443	0.726599	0.324359	0.142045	0.272128	0.886661	0.996016	0.181418	0.523859	0.957854	0.712251	0.0995126	0.844595	0.496771	0.276309
STAT family	0.710954	0.260881	0.614261	0.961905	0.800641	0.85473	0.672391	0.609375	0.786782	0.665828	0.334257	0.399868	0.870322	0.916058	0.360973	0.3146	0.584538	0.218316	0.23038	0.969171	0.659613	0.830249	0.293532	0.144436	0.648795	0.3885	0.0351724	0.355938	0.120641	0.684463	0.673854	0.44631
POU1F1, POU3F2	0.988201	0.170897	0.415397	0.970192	0.946629	0.624867	0.22119	0.908397	0.646881	0.816788	0.781861	0.157358	0.49547	0.441127	0.777606	0.721546	0.795966	0.715577	0.3605	0.910555	0.611247	0.498504	0.441441	0.50225	1	0.447755	0.606796	0.187062	0.182674	0.633618	0.834862	0.918274
POU6F1	0.33508	0.252029	0.993049	0.997009	0.195573	0.777001	0.341317	0.686007	0.913043	0.81401	0.710987	0.275621	0.498504	0.151548	0.922161	0.987317	0.591017	0.642261	0.351247	0.0317783	0.33006	0.216591	0.527082	0.996016	0.463056	0.979432	0.94697	0.561745	0.479386	0.744289	0.985222	0.143906
Roaz (ZNF423)	0.000918	0.994048	0.4084	0.196403	0.281772	0.338524	0.45106	0.100694	0.519214	0.324986	0.76427	0.995045	0.963706	0.959924	0.0810873	0.114741	0.11207	0.326044	0.203814	0.72953	0.759178	0.242017	0.476836	0.326337	0.0298347	0.671111	0.846667	0.563009	0.0476352	0.664011	0.241255	0.378408
TBP	0.924132	0.189645	0.171963	0.897368	0.3642	0.859797	0.996016	0.150689	0.651439	0.672835	0.974952	0.370229	0.229621	0.274994	0.792012	0.351402	0.565931	0.29648	0.781627	0.301293	0.806114	0.782759	0.665779	0.673854	0.53937	0.84928	0.592828	0.00315496	0.511771	0.477362	0.593381	0.0244938
CDC5L	0.692049	0.364486	0.930812	0.994042	0.809221	0.348068	0.982422	0.291561	0.116239	0.908265	0.814932	0.345423	0.373552	0.399927	0.66083	0.790514	0.876424	0.271402	0.854701	0.242707	0.499031	0.955323	0.944287	0.99602	0.642261	0.944287	0.953333	0.280625	0.794629	0.838284	0.377323	0.335225
TOPORS	0.729345	0.699301	0.196078	0.259805	0.266161	0.872074	0.808407	0.884581	0.760365	0.896057	3e-06	0.61426	0.0358732	0.554631	0.252257	0.280426	0.777605	0.380533	0.732601	0.987217	0.180278	0.773313	0.850459	0.704225	0.424205	0.381804	0.316056	0.274905	0.166861	0.0842397	0.0418005	0.240625
homeobox TFs CRX, OTX2, and PITX2, and GATA1	0.97371	0.342583	0.250937	0.893655	0.254582	0.000843	0.782473	0.98912	0.424448	0.770416	0.00534895	0.385729	0.724638	0.779767	0.0436724	0.656393	1	0.58651	0.972763	0.740192	0.626566	0.527426	0.847587	0.88574	0.373279	0.445633	0.8726	0.701262	0.610128	0.087061	0.123457	1
Bach, AP1 (JUN, FOS, JUNB, JUND)	0.784314	0.818331	0.118411	0.0483568	0.842706	0.331351	0.398724	0.997012	0.223414	0.0337036	0.528021	0.40625	0.374416	0.224972	0.257295	0.188715	2e-06	0.283886	0.667979	0.98912	0.219018	0.1868	0.999001	0.964423	0.865936	0.926784	0.327654	0.966184	0.322685	0.925657	0.684642	0.0764351
Nuclear receptors (PPARG, RXRA, RORA, ESR1,2)	0.528205	0.606974	0.234213	0.183219	0.226244	0.465308	0.579039	0.802222	0.417188	0.492833	0.709055	0.180036	0.595948	0.969142	0.743571	0.0292791	0.621891	0.234643	0.463551	0.844929	0.869603	0.351764	0.306466	0.354763	0.704861	0.0643376	0.990099	0.877193	0.670912	0.693481	0.510163	0.250809
E2F TFs	0.791605	0	0.969171	0.485764	0.676184	0.75162	0.868263	0.790049	0.206569	0.666082	0.0154242	0	0.0788955	6.4e-05	0.0304423	0.88986	0.999002	0.003277	0.321317	0.47619	0.036645	0.841374	0.532835	0.451957	0.81406	0.260819	0.24265	0.738223	0.907374	0.653619	0.0596341	0.65296
PPARA, RXRA, VDR, AIRE	0.101736	1	0.102983	0.0758967	0.994071	0.46559	0.60114	0.464033	0.044728	0.460463	0.992071	1	0.861326	0.925647	0.462749	0.536239	0.006174	0.187991	0.0936999	0.996071	0.860265	0.0722335	0.63546	0.272087	0.0699447	0.422654	0.260552	0.986234	0.005864	0.0691204	0.999001	0.343514
NR6A1, Pax6	0.880282	0.320307	0.125493	0.454582	0.247709	0.384025	0.132268	0.843882	0.27465	0.431779	0.0570646	0.965909	0.58776	0.0340793	0.586339	0.641026	0.689655	0.735795	0.132351	0.874678	0.733511	0.0619732	0.975845	0.244575	0.0153527	0.861446	0.72446	0.548847	0.361141	0.675659	0.984252	0.134408
E box-binding TFs and RP58	0.0909429	0.631313	0.312793	0.381388	0.150259	0.342156	0.428676	0.134962	0.418549	0.408943	0.961686	0.968481	0.974659	0.709225	0.0556197	0.467387	0.493421	0.95511	0.381243	0.882969	0.558415	0.451249	0.780325	0.234467	0.350754	0.526657	0.571755	0.99108	0.0462775	0.483559	0.364884	0.0989412
Alx4	0.800623	1	0.684783	0.746826	0.0768521	0.70033	0.629693	0.984314	0.719311	0.413223	0.846794	0.118557	0.171703	0.311768	0.597007	0.730182	0.267165	0.0841079	0.36245	0.709356	0.0210287	0.848606	0.745774	0.0351284	0.208203	0.220507	0.801752	0.609195	0.441891	0.535045	0.491892	0.801925
C/EBPgamma	0.720461	0.628639	0.976608	0.0847099	0.174588	0.777605	0.642588	0.708717	0.367216	0.541198	0.509348	0.890909	0.435812	0.0134109	0.981354	0.705479	0.472367	0.461418	0.321576	0.123318	0.896861	0.925069	0.572275	0.944287	0.286779	0.229263	0.619632	0.934579	0.901978	0.204825	0.595719	0.651042
RFX1	0.639825	0.692261	0.42766	0.667302	0.785555	0.570441	0.966571	0.904159	0.897046	0.079662	0.1762	0.0025341	0.821314	0.0190594	0.681663	0.573194	0.715223	0.115393	0.855351	0.12599	0.312389	0.462813	0.637172	0.557786	0.819001	0.722022	0.270435	0.613121	0.782371	0.00480725	0.715603	0.694444
FOXM1	0.741367	0.956023	0.897046	0.244798	0.545207	0.280581	0.592768	0.999001	0.368585	0.850374	0.0224891	0.386139	0.709335	0.816327	0.542594	0.591119	0.366207	0.568828	0.821053	0.537422	0.470023	0.878238	0.806656	0.965251	0.426076	0.997009	0.294146	0.497148	0.852515	0.159523	0.716846	0.0391788
FXR-RXRA dimer	0.460297	0.504286	0.134735	0.994042	0.439174	0.276665	0.123518	0.259979	0.632911	0.32144	0.836158	0.39984	0.883905	0.694215	0.992079	0.779758	0.0522189	0.550228	0.520433	0.465659	0.537906	0.185632	0.850675	0.553248	0.820755	0.39968	0.610746	0.726744	0.605819	0.398883	0.802568	0.515697
GATA4	0.62935	0.270051	0.256764	0.519751	0.89273	0.19238	0.454059	0.360881	0.955619	0.40461	0.40549	0.53592	0.0938753	0.361977	0.255864	0.951475	0.747453	0.344371	0.150732	0.184939	0.982405	0.510962	0.385606	0.713506	0.160641	0.931966	0.168578	0.566572	0.699029	0.870638	0.701964	0.791766
HNF6	0.0823655	0.369172	0.969932	0.756189	0.949153	0.398724	0.419636	0.805914	0.839738	0.640849	0.862158	0.204348	0.169319	0.871476	0.911738	0.635287	0.991089	0.400641	0.752246	0.479413	0.443127	0.621814	0.933272	0.997009	0.913591	0.748503	0.794304	0.415559	0.648929	0.201288	0.350115	0.797448
HOXA4	0.614251	0.239289	0.877193	0.275634	0.532198	0.588401	0.973761	0.958773	0.416338	0.951475	0.303859	0.553097	0.352113	0.159337	0.540249	0.993049	0.598086	0.265338	0.664894	0.258538	0.591366	0.667954	0.468519	0.610673	0.480384	0.611858	0.918274	0.891266	0.824402	0.122624	0.265836	0.867303
NR1H and NR1I nuclear receptors	0.920283	0.0946945	0.0165694	0.0805721	0.213536	0.421763	0.198133	0.71582	0.634981	0.806038	0.0763874	0.297718	0.357891	0.856554	0.19136	0.0512007	0.544469	0.00251172	0.212224	0.995025	0.179791	0.857143	0.949715	0.488469	0.979572	0.0156327	0.900901	0.670122	0.128584	0.111811	0.201694	0.349496
NRF-1	0.958412	0.0135037	0.992095	0.993062	0.155182	0.234848	0.95539	0.985294	1	1	9.9e-05	2e-06	0.0300132	2.8e-05	0.00385152	0.628975	0.71522	0.0029178	0.879051	0.0137011	0.031771	0.924908	0.53592	0.980639	0.931966	0.0097621	0.575374	0.806681	0.931099	0.0226813	0.957854	0.665779
TEF	0.497265	0.0388999	0.244898	1	0.655477	0.559047	0.987167	0.672026	0.924545	0.865672	0.945572	0.730728	0.519841	0.101869	0.528293	0.777944	0.992063	0.867811	0.878049	0.113668	0.845643	0.803922	0.915896	0.687808	0.464238	0.970874	0.786782	0.11363	0.286901	0.420101	0.0929627	0.49505
Smad3	0.00631716	0.92788	0.632808	0.000617	0.840092	0.840336	0.803213	0.670241	0.224655	0.793349	0.922161	0.987317	0.903283	0.650378	0.549233	0.188798	0.421137	0.94697	0.269324	0.815661	0.86817	0.147626	0.0202642	0.15015	0.722404	0.2768	0.469443	0.303214	0.169607	0.702685	0.108096	0.601913
GTF2A1 (TFIIA)	0.0181864	0.343464	0.921028	0.194452	0.530223	0.159821	0.69969	0.1683	0.701393	0.175033	0.98335	0.80639	0.650227	0.271611	0.806748	0.65445	0.205465	0.501905	0.0139528	0.114184	0.364441	0.191655	0.0948758	0.00048	0.364509	0.875657	0.512821	0.690131	0.380373	0.817959	0.63539	0.986193
CACCC box-binding factors	0.110351	0.975915	0.0850774	0.266099	0.0207482	0.907746	0.768227	0.00388685	0.847347	0.000174	0.860465	0.959662	0.972947	0.834138	0.791766	0.263657	0.001756	0.467793	0.447332	0.778816	0.123294	0.860233	0.0984899	0.0697478	0.775862	0.890435	0.256148	0.909091	0.355872	0.94707	0.0712271	0.421198
SMAD4	0.0240532	0.889435	0.102849	0.0588622	0.395584	0.859215	0.0287691	0.256358	0.358166	0.0444603	0.43573	0.948646	0.928505	0.984601	0.508596	0.041876	0.275558	0.0955634	0.484698	0.654022	0.515357	0.529002	0.105095	0.352727	0.205804	0.78605	0.773034	0.588493	0.38628	0.999002	0.336447	0.854344
CIZ (ZNF384)	0.798085	0.0051599	0.937383	0.959693	0.857751	0.0863063	0.594232	0.0234148	0.183429	0.834568	0.862158	0.0315816	0.273042	0.345844	0.927656	0.82648	0.462535	0.954459	0.281611	0.0824179	0.294438	0.573723	0.987427	0.504791	0.0164633	0.528219	0.583771	0.929368	0.762071	0.104348	0.159831	0.205888
Forkhead box TFs, including HNF3	0.996016	0.830065	0.796923	0.626174	0.118261	0.383761	0.344346	0.461042	0.30656	0.248175	0.583771	0.41622	0.0660289	0.901522	0.343625	0.949008	0.904977	0.804	0.419598	0.98913	0.327381	0.635442	0.774593	0.682128	0.338753	0.184074	0.783594	0.830157	0.0960274	0.129709	0.0575308	0.893655
RUNX TFs	0.742878	0.923432	0.204792	0.350206	0.256602	0.0400593	0.997009	0.723891	0.867747	0.0395316	0.855574	0.46009	0.0881751	0.719728	0.708817	0.529847	0.488652	0.684932	0.766526	0.163328	0.460905	0.69979	0.849259	0.923573	0.068583	0.429185	0.570463	0.699301	0.359943	0.598286	0.971817	0.997009
HIF1	0.195744	0.704675	0.708738	0.553515	0.32812	0.140786	0.107351	0.371214	0.23285	0.59333	0.022856	0.00186595	0.598802	0.0769406	0.0233247	0.0844951	0.797849	0.0228386	0.730188	0.825472	0.003478	0.629585	0.59501	0.792517	0.811626	0.392391	0.548187	0.651256	0.984252	0.413899	0.951475	0.75744
PIT1 (POU1F1)	0.914077	0.624211	0.754867	0.938375	0.636943	0.747024	0.292885	0.701323	0.983284	0.8125	0.923783	0.770706	0.757576	0.344907	0.932836	0.810594	0.810373	0.944287	0.935365	0.0996811	0.809487	0.371098	0.785156	0.193536	0.542005	0.619963	0.987167	0.920475	0.161108	0.482342	0.573723	0.744792
EGR factors	0.000704	0.98384	0.0309665	0.00162201	0.0267673	0.719661	0.262867	0.120327	0.552093	0.47748	0.179598	1	1	0.573182	0.592233	0.0226901	0.223754	0.106047	0.289743	0.0283793	0.806522	0.233541	0.000126	0.56488	0.802796	0.0112435	0.0275308	0.476948	0.188436	0.437637	0.676964	0.0593971
androgen, progestagen, glucocoricoid receptors	0.280662	0.379233	0.432152	0.724209	0.756598	0.437247	0.483117	0.660502	0.627746	0.391528	0.237476	0.608643	0.608278	0.513074	0.980639	0.142819	0.320205	0.794913	0.978558	0.0741313	0.161793	0.957854	0.106303	0.286369	0.0639458	0.312574	0.213531	0.549753	0.165235	0.30303	0.968992	0.661376
AR	0.948767	0.22365	0.950943	0.23428	0.371195	0.0396589	0.0291784	0.192567	0.220471	0.374421	0.633714	0.813505	0.378358	0.449979	0.338409	0.865169	0.325134	0.894454	0.98237	0.894454	0.903342	0.67942	0.244559	0.740933	0.0372051	0.473487	0.571102	0.558347	0.628141	0.618582	0.202787	0.96432
THR alpha and beta	0.658762	0.123335	0.0195521	0.0195004	0.862813	0.479616	0.000686	0.450927	0.00795115	0.645449	0.358295	0.96069	0.769114	0.449175	0.87604	0.232379	0.935694	0.903312	0.33926	1	0.212374	0.341149	0.324231	0.143012	0.598498	0.94162	0.228154	0.976562	0.692096	0.182266	0.487805	0.25982
HNF4	0.534679	0.487567	0.603136	0.152854	0.937557	0.0131504	0	0.733138	0.650147	0.152733	0.796703	0.715185	0.417711	0.654698	0.123303	0.686007	0.913824	0.334336	0.389343	0.501549	0.179109	0.520288	0.285834	0.171556	0.282368	0.289132	0.0970883	0.659645	0.176056	0.971042	0.310334	0.272364
RFX TFs	0.966134	0.42352	0.352694	0.73314	0.754844	0.727273	0.123128	0.525039	0.683893	0.530188	0.213493	0.10269	0.381739	0.0080137	0.603949	0.0696499	0.0835088	0.0173722	0.889283	0.00640554	0.492676	0.660939	0.170988	0.969171	0.960857	0.0809332	0.721877	0.892857	0.185903	0.0627149	0.288934	0.992063
Foxp1	0.984252	0.768006	0.60479	0.646412	0.167785	0.153157	0.173829	0.609195	0.116481	0.440141	0.0536999	0.188111	0.0665585	0.680628	0.0736865	0.940243	0.921803	0.744792	0.680272	0.726681	0.950617	0.383959	0.999001	0.94697	0.917046	0.516529	0.852167	0.997009	0.990099	0.0684416	0.678184	0.875657
CDX TFs	0.996016	0.303122	0.948308	0.391543	0.755287	0.242469	0.801925	0.759878	0.231642	0.939338	0.403953	0.349468	0.0200706	0.284987	0.526535	0.180734	0.884956	0.378931	0.847386	0.728005	0.858355	0.071329	0.961796	0.394322	0.931966	0.104195	0.996016	0.392288	0.748879	0.552323	0.0608829	0.647059
FOXP3 and IRF9	0.809717	0.88968	0.333556	0.997009	0.494676	0.0243995	0.139704	0.873449	0.816327	0.834205	0.875536	0.166583	0.372995	0.248397	0.0561993	0.221586	0.580046	0.886042	0.943662	0.118584	0.921731	0.38439	0.740607	0.325415	0.0218957	0.982318	0.647094	0.337128	0.718772	0.172592	0.469435	0.90018
BHLH (DEC1,2)	0.951475	0.939703	0.129282	0.0720565	0.06106	0.62422	0.0556157	0.851695	0.721311	0.914077	0.00256636	0.0114086	0.935874	0.308547	0.0217287	0.322057	0.462546	0.791251	0.0962742	0.904676	0.328515	0.727468	0.848896	0.871134	0.946378	0.492816	0.00667264	0.146194	0.596222	0.0789515	0.223139	0.00882389
AIRE	0.956107	0.549457	0.773557	0.836667	0.265182	0.92196	0.536969	0.258644	0.387649	0.892007	0.481	0.185588	0.180605	0.0745379	0.973786	0.998004	0.103365	0.153346	0.591837	0.0644515	0.399618	0.530504	0.413183	0.205541	0.593732	0.819297	0.944547	0.605804	0.498081	0.0112433	0.16909	0.472367
Helios and NF-AT TFs	0.395554	0.00598272	0.875106	0.939726	0.919963	0.0822639	0.886776	0.902418	0.396177	0.703472	0.991098	0.674984	0.79041	0.578561	0.993062	0.90107	0.876424	0.437712	0.930233	0.150308	0.278939	0.579429	0.550807	0.804505	0.276885	0.35794	0.937266	0.932282	0.655308	0.964491	0.224871	0.130753
Sox family	0.647575	0.254259	0.147754	0.739071	0.043461	0.09764	0.324507	0.816111	0.886213	0.818042	0.914077	0.136754	0.135164	0.764928	0.726257	0.422578	0.613121	0.0296692	0.191828	0.15335	0.425776	0.316553	0.219077	0.923361	0.745751	0.414964	0.998006	0.368748	0.696864	0.477293	0.957854	0.931966
heat shock factors	0.199338	0.683995	0.0257905	0.815047	0.152326	0.238051	0.495896	0.0122387	0.415639	0.0982328	0.556174	0.367833	0.225682	0.3462	0.36895	0.8625	0.604376	0.268817	0.998004	0.398093	0.381638	0.151561	0.628731	0.0706864	0.652473	0.0773156	0.715245	0.629975	0.754386	0.922445	0.377985	0.837657
MITF-TFE family (BHLH)	0.88968	0.301616	0.0309301	0.91982	0.742502	0.489718	0.823752	0.0213312	1	0.941121	0.219346	0.022193	0.870801	0.282026	0.384065	0.327654	0.629327	0.659645	0.933028	0.283962	0.927656	0.971817	0.0878337	0.396368	0.360215	0.472367	0.91866	0.709723	0.306279	0.194576	0.337109	0.968054
ZIC and GLI zinc finger TFs	0.379606	0.459133	0.458085	0.00167817	0.66958	0.788854	0.017503	0.664127	0.234779	0.628031	0.371943	0.906618	0.722022	0.941068	0.00888757	0.689865	0.495524	0.400694	0.554324	0.837971	0.295793	0.968208	0.206127	0.322423	0.525659	0.672948	0.460829	0.746302	0.429553	0.866129	0.192419	0.893422
Nkx2-5 and Nkx3-2	0.37998	0.722968	0.673236	0.711897	0.00133916	0.813765	0.0133789	0.116351	0.953598	0.827121	0.0414478	0.0190197	0.246184	0.00137088	0.0336816	0.243647	0.909091	0.285388	0.373274	0.0728273	0.128716	0.645079	0.987179	0.450653	0.010195	0.188566	0.213265	0.894549	0.800863	0.545256	0.0675767	0.705137
AP-2	0.0352729	0.824402	0.247888	0.0131866	0.359581	0.845462	0.426435	0.291423	0.906222	0.72862	0.603632	0.893048	0.558702	0.39126	0.410293	0.237672	0.284325	0.35371	0.198869	0.637261	0.0965351	0.422297	0.0263753	0.928704	0.01018	0.821693	0.330275	0.0666198	0.958773	0.693005	0.0944822	0.479084
GFI1	0.597387	0.00647685	0.525457	0.986301	0.918386	0.594128	0.133887	0.532178	0.476858	0.373553	0.935454	0.24558	0.245218	0.805818	0.766917	0.682403	0.0940645	0.316183	0.933211	0.0341834	0.273816	0.144947	0.268673	0.186116	0.916743	0.171028	0.58548	0.0843597	0.765684	0.25319	0.0878349	0.629777
BLIMP1 (PRDM1)	0.266389	0.955349	0.354683	0.963391	0.181984	0.91833	0.478519	0.179337	0.538462	0.158377	0.963671	0.93826	0.952734	0.210978	0.737657	0.650056	0.567859	0.575564	0.474663	0.161212	0.741803	0.434279	0.20289	0.220499	0.0692957	0.825982	0.258264	0.538503	0.849612	0.766205	0.381402	0.955195
GZF1	0.690247	0.0995421	0.575705	0.746854	0.81304	0.608722	0.703239	0.632111	0.975634	0.860565	0.530177	0.358895	0.0101824	0.135968	0.306178	0.0986355	0.164636	0.420348	0.249465	0.611812	0.101417	0.967402	0.291104	0.265176	0.961686	0.149897	0.801569	0.0278262	0.182216	0.564653	0.0231022	0.342415
PLZF (ZBTB16)	0.959809	0.335008	0.504085	0.986193	0.11205	0.601874	0.911577	0.479379	0.539157	0.039385	0.967245	0.377358	0.063484	0.734151	0.835931	0.494112	0.994054	0.514933	0.81103	0.0678634	0.443966	0.994036	0.930812	0.443739	0.774725	0.418662	0.993049	0.696823	0.876963	0.216646	0.770353	0.155826
Zec (ZNF628)	0.643501	0.437366	0.039577	0.706215	0.957983	0.420345	0.574383	0.106872	0.782371	0.00493953	0.582411	0.673448	0.375799	0.641437	0.347142	0.387408	0.297597	0.50092	0.438691	0.809904	0.358277	0.908265	0.295033	0.242424	0.879613	0.603036	1	0.491964	0.376223	0.0864902	0.655556	0.893655
HOXA7	0.162813	0.678426	0.473759	0.750751	0.0392637	0.719424	0.990099	0.493409	0.596659	0.0421454	0.417014	0.504083	0.608854	0.638162	0.430478	0.225089	0.382866	0.60423	0.20202	0.0106099	0.0765725	0.58548	0.561834	0.242058	0.628931	0.47356	0.783255	0.473793	0.344674	0.889276	0.526593	0.686342
RBPJ	0.204063	0.488516	0.538649	0.978516	0.426979	0.226721	0.879719	0.374541	0.559284	0.21624	0.104859	0.395554	0.0907606	0.885618	0.630769	0.643087	0.610913	0.241424	0.411788	0.0367958	0.785603	0.961575	0.931373	0.564653	0.39817	0.720361	0.0749738	0.276736	0.140706	0.344901	0.636714	0.87807
KAISO (ZBTB33)	0.18258	0.564498	0.175646	0.144344	0.0560692	0.680735	0.0436903	0.328111	0.448229	0.38084	0.985394	0.937269	0.209567	0.946147	0.338409	0.537143	0.192126	0.876523	0.907859	0.474606	0.651948	0.762547	0.041869	0.0948146	0.0852976	0.0933567	0.116293	0.476944	0.101214	0.990177	0.104714	0.815661
GC-box, Zinc finger TFs (Sp TFs, KLF TFs)	0.000159	1	0.808971	2e-05	0.853914	0.581818	0.711471	0.269813	0.0629982	0.000448	0.965772	1	0.999005	0.999002	0.940655	0.0402477	0.327421	0.968239	0.786145	0.127779	0.944037	0.296803	0	0.441112	0.148768	0.696085	0.00805074	0.580197	0.480638	0.915505	0.97107	0.313042
NANOG	0.248471	0.988154	0.104068	0.661142	0.508746	0.556517	0.686099	0.515238	0.246427	0.0796911	0.682274	0.917108	0.843302	0.477802	0.255357	0.699324	0.232041	0.816476	0.588	0.778277	0.770615	0.0623211	0.32076	0.0787732	0.440999	0.164402	0.677048	0.873362	0.540616	0.986193	0.300768	0.78064
SF1 and LRH1	0.284721	0.584239	0.00727206	0.154686	0.861183	0.934579	0.00365584	0.1295	0.826446	0.931481	0.807754	0.548546	0.313253	0.414745	0.87604	0.515373	0.924702	0.503608	0.465532	0.990119	0.0567698	0.477006	0.999001	0.811688	0.510061	0.0955566	0.0376136	0.903813	0.0141538	0.185085	0.226603	0.0328016
ETS family of TFs, and SH2D1A	0.999001	0.0691895	0.123443	0.887372	2.3e-05	0.0786287	0.998004	0.937081	0.995045	0.941558	0	1e-06	0	3.9e-05	0	0.00868125	0.68678	0.183271	0.29439	0.339128	0.497571	0.169808	1	0.830391	0.504799	0.133841	0.548546	0.891064	0.973761	0.314491	0.0868938	0.738552
Ikaros	0.577034	0.668003	0.661376	0.469925	0.766284	0.970874	0.99108	0.740741	0.198847	0.00246851	0.532198	0.574053	0.707714	0.211238	0.308166	0.874126	0.58548	0.761035	0.65703	0.332668	0.982318	0.148148	0.376932	0.358166	0.424809	0.208377	0.401606	0.832639	0.16728	0.803859	0.413907	0.426985
Bcl6	0.859438	0.0955559	0.972115	0.748503	0.375985	0.12773	0.434564	0.464789	0.371078	0.353315	0.170449	0.396887	0.803357	0.329387	0.765111	0.00466871	0.0721033	0.402496	0.949668	0.979432	0.263158	0.813008	0.726918	0.286436	0.729395	0.271849	0.267094	0.475737	0.119094	0.65	0.749625	0.988142
ETS domain TFs, including SPI1 or PU.1	0.981643	0.38199	0.00131671	0.998008	0.0256887	0.37716	0.775762	0.649971	0.20691	0.165948	0.67571	0.889796	0.0577315	0.0651053	0.816733	0.437445	0.559406	0.114029	0.403488	0.747093	0.0486282	0.0284737	0.865159	0.573604	0.0372156	0.238152	0.65703	0.109845	0.959693	0.906511	0.139431	0.838494
MIZF (HINFP)	0.639842	0.457273	0.0911394	0.877963	0.775795	0.290107	0.845483	0.911552	0.311818	0.886056	0.00017	0.0773694	0.0955368	0.0259407	0.0012742	0.529942	0.713267	0.00848114	0.445633	0.425367	0.0706685	0.897569	0.806255	0.668167	0.456522	0.449453	0.821693	0.411692	0.788688	0.00200415	0.241838	0.425819
Bcl6	0.457038	0.00578118	1	0.959009	0.934579	0.761615	0.968571	0.390472	0.19976	0.413709	0.417758	0.863946	0.255428	0.221858	0.901802	0.0366623	0.576239	0.999001	0.200763	0.3956	0.07966	0.492611	0.130465	0.523061	0.235594	0.776498	0.938144	0.63949	0.865801	0.803125	0.297708	0.805958
T-box TFs (TBX5, TBX22, EOMES)	0.562156	0.206819	0.338058	0.771709	0.669476	0.465879	0.486823	0.687627	0.505015	0.0298304	0.916141	0.219059	0.550267	0.839301	1	0.214244	0.251509	0.855462	0.44699	0.29673	0.123597	0.092904	0.240677	0.450248	0.45411	0.746826	0.780526	0.89386	0.83682	0.56547	0.927644	0.530871
EN1	0.918423	0.863636	0.849162	0.883392	0.95511	0.017675	0.258072	0.70119	0.28807	0.807878	0.336056	0.134573	0.970106	0.66357	0.645872	0.414137	0.214879	0.696864	0.482101	0.591694	0.219202	0.739098	0.996024	0.581734	0.502913	0.946593	0.747277	0.859845	0.168399	0.803859	0.492368	0.19183
Klf4	0.616998	0.084362	0.787857	0.2984	0.755368	0.164405	0.298094	0.00871905	0.158831	0.600344	0.965318	0.887818	0.0462357	0.407104	1	0.0900345	0.107724	0.131183	0.830705	0.81502	0.411808	0.818755	0.0973994	0.0881756	0.138217	0.748729	0.889077	0.640205	0.152022	0.501271	0.60423	0.994036
MYOD, myogenin, NHLH1, ZEB1	0.768625	0.81068	0.380509	0.227674	0.487567	0.364115	0.00726512	0.228938	0.545256	0.162195	0.781818	0.814458	0.996016	0.788022	0.51233	0.0278666	0.258732	0.114456	0.34574	0.726899	0.909918	0.710007	0.0241523	0.241141	0.46729	0.527148	0.505263	0.471921	0.12236	0.981373	0.784483	0.851393
Nkx2-5	0.0817796	0.492883	0.814634	0.758902	0.418774	0.488281	0.986368	0.94697	0.590202	0.710938	1	0.32092	0.778295	0.619976	0.884283	0.769231	0.081493	0.199403	0.74177	0.22598	0.707436	0.275179	0.108827	0.50197	0.889373	0.194856	0.495794	0.601176	0.496771	0.0217423	1	0.679348
PAX2	0.921731	0.735423	0.337637	0.781417	0.317628	0.121551	0.246792	0.976008	0.813303	0.958801	0.000124	0.00123106	0.475632	0.0135551	0.0107259	0.500975	0.949811	0.0218162	0.263783	0.283718	0.626499	0.541667	0.70444	0.14043	0.784314	0.583455	0.818331	0.542594	0.769637	0.144964	0.127828	0.370233
TEAD1	0.266951	0.222376	0.750924	0.128139	0.766523	0.708333	0.329924	0.442636	0.0106808	0.643127	0.569969	0.877193	0.427162	0.607186	0.644036	0.753501	0.0548125	0.846672	0.702957	0.144476	0.63012	0.445071	0.95511	0.619579	0.446628	0.973735	0.874036	0.726841	0.65783	0.502048	0.316807	0.448046
FOS	0.405745	0.511247	0.23676	0.343046	0.907975	0.70612	0.577034	0.961137	0.0213542	0.0637299	0.895255	0.275844	0.907609	0.652761	0.330748	0.610886	2e-06	0.0365439	0.931966	0.872774	0.296472	0.352485	0.906171	0.745712	0.220848	0.739098	0.149701	0.596833	0.754495	0.200938	0.938967	0.153026
SPZ1	0.228106	0.787234	0.243666	0.345846	0.833068	0.157233	0.664011	0.837928	0.125332	0.458996	0.416253	0.421941	0.818627	0.838223	0.321556	0.270388	0.559428	0.960615	0.860349	0.857717	0.697131	0.762195	0.401694	0.293361	0.499332	0.48784	0.175166	0.203169	0.481253	0.217637	0.598688	0.601907
HNF4, nuclear receptors	0.948211	0.367729	0.347234	0.457878	0.858901	0.934579	3e-06	0.189215	0.903342	0.352279	0.361178	0.580198	0.874487	0.0434351	0.933641	0.469569	0.700542	0.45841	0.178571	0.624231	0.0881601	0.971817	0.346823	0.167371	0.741185	0.987167	0.94123	0.980392	0.805701	0.508176	0.84674	0.564534
TLX1, NFIC, NF1, Myogenin	0.868771	0.350631	0.124581	0.477327	0.893048	0.0454216	0.0163622	0.0900236	0.351576	0.565611	0.114957	0.684885	0.948864	0.979691	0.344764	0.419342	0.354204	0.95893	0.539391	0.68643	0.400233	0.550026	0.964457	0.717895	0.574713	0.734012	0.369004	0.77101	0.757347	0.323625	0.809061	0.406009
TFCP2, Tcfcp2l1	0.192678	0.902527	0.10421	0.124564	0.782193	0.589772	0.0900616	0.359331	0.831668	0.0111429	0.511122	0.866209	0.866781	0.864505	0.187016	0.505721	0.349284	0.272618	0.168323	0.973333	0.285714	0.719861	0.0489069	0.139846	0.48693	0.575043	0.732215	0.350148	0.0328022	0.901786	0.223266	0.403877
ZFX	0.977927	0.841054	0.0680612	0.00220809	0.019202	0.707714	0.723823	0.896203	0.861326	0.950368	0.000353	0.124456	0.869744	0.23962	0.035014	0.00122806	0.815661	0.0156111	0.0572246	0.513791	0.191644	0.0268991	0.956481	0.325438	0.467446	0.053868	0.00373136	0.602791	0.414079	0.0599269	0.0625469	0.0526343
INSM1	0.0441014	0.841501	0.00540477	0.00100674	0.0326387	0.700676	0.00156056	0.0243853	0.680912	0.455206	0.75188	1	0.996044	1	0.596508	0.86733	0.53775	0.723994	0.519231	0.94532	0.76746	0.797317	0.00509882	0.701789	0.676154	0.462607	0.755287	0.933812	0.225105	0.234692	0.935754	0.588064
RXR, RAR, and VDR	0.475951	0.897666	0.728332	0.0110568	0.748882	0.204299	0.325627	0.00415379	0.0595096	0.0196677	0.258587	0.79519	0.448029	0.908762	0.900267	0.972275	0.135603	0.427168	0.147351	0.923561	0.724382	0.45977	0.591699	0.471771	0.67211	0.258658	0.571107	0.869638	0.0253659	0.212281	0.857755	0.614451
PLAG1	0.623482	0.986234	0.110949	0.0101226	0.126522	0.738985	0.0883236	0.132316	0.058815	0.383893	0.372464	0.8429	0.800692	0.946217	0.257547	0.0440508	0.136128	0.290731	0.633172	0.882096	0.548179	0.135421	0.0741015	0.0687279	0.252151	0.54411	0.267381	0.92714	0.409372	0.287964	0.851064	0.353357
NR2E3	0.101475	0.0170858	0.965351	0.973206	0.896522	0.443619	0.83265	0.0581044	0.95511	0.529262	0.283951	0.992071	0.88225	0.0594388	0.878367	0.353795	0.45208	0.625	0.935454	0.148364	0.614797	0.929539	0.634175	0.156437	0.430849	0.98912	0.600962	0.484027	0.38209	0.38835	0.791304	0.971817
ARID5A	0.670988	0.313525	0.401392	0.669241	0.0858433	0.0771523	0.864842	0.651042	0.935754	0.822514	0.648682	0.160111	0.977517	0.210959	0.990138	0.72083	0.523218	0.281573	0.477273	0.532795	0.238663	0.313787	0.660854	0.723036	0.215458	0.872063	0.983284	0.274667	0.993049	0.619632	0.627108	0.378491
E2F TFs, Zinc finger TFs (HIC1, PLAGL1, Zfp161)	0.354214	0.509978	0.223291	0.0434726	0.605117	0.445831	0.999003	0.463279	0.297619	0.961796	0.483293	0.000318	0.052378	0.116174	0.889516	0.431087	0.815113	0.394477	0.21887	0.0193091	0.0130849	0.980469	0.0441752	0.57347	0.794913	0.0167076	0.645038	0.0728149	0.834725	0.356759	0.282306	0.090627
GATA family TFs	0.747601	0.711003	0.618047	0.906667	0.970874	0.0102812	0.474383	0.738026	0.690763	0.673028	0.977517	0.530777	0.696845	0.799525	0.545256	0.541419	0.825681	0.957061	0.00157331	0.393709	0.990099	0.606061	0.536772	0.104679	0.678733	1	0.995025	0.174479	0.21263	0.369617	0.664894	0.661823
HIC1	0.227273	0.84674	0.673632	0.000241	0.0488905	0.324316	0.178253	0.67659	0.844684	0.611458	0.340062	0.894597	0.946226	0.998006	0.807753	0.406009	0.0250702	0.74007	0.074055	0.675509	0.618812	0.102881	0.158579	0.70922	0.466636	0.506073	0.18502	0.487092	0.630462	0.873276	0.409257	0.580496
CREB-binding TFs, ATF family, and JUN, JDP2	0.183233	0.0826651	0.237698	0.856209	0.0931434	0.970135	0.88968	0.939366	0.600813	0.998006	0.00327193	0.000863	0.0751978	0.00167388	0.0402145	0.883231	0.92877	0.136364	0.381429	0.0772611	0.18299	0.421704	0.00031	0.62383	0.59711	0.998004	0.696761	0.643722	0.746102	9e-06	0.258895	0.719713
SOX and HMG-box TFs (including Lef1, TCF TFs)	0.325632	0.467497	0.939082	0.961759	0.362315	0.288513	0.0764117	0.53012	0.372945	0.462107	0.999001	1	0.502765	0.549428	0.991098	1	0.627666	0.78125	0.802652	0.485057	0.865052	0.393318	0.996036	0.421863	0.951613	0.194688	0.956065	0.26419	0.932961	0.0146423	0.749251	0.937207
bZip Tfs (Mafb, Mafk, DBP, AP1)	0.628141	0.0573692	0.539022	0.578369	0.669274	0.153604	0.661584	0.330637	0.821018	0.72426	0.98335	0.406705	0.220799	0.289101	0.367927	0.804802	0.386548	0.0303324	0.72764	0.884319	0.206441	0.398883	0.388008	0.252207	0.390443	0.758908	0.47359	0.633127	0.715901	0.90411	0.992063	0.777605
MTF1	0.0959982	0.763278	0.948742	0.0562389	0.845497	0.599382	0.83628	0.46729	0.802742	0.905644	0.00794729	0.0726322	0.0790264	0.625737	0.0831352	0.287472	0.431173	0.371219	0.922747	0.974879	0.245898	0.807754	0.430527	0.324044	0.572082	0.155416	0.297899	0.15088	0.121696	0.791139	0.913242	0.555202
MYB family TFs	0.501725	0.0428888	0.541728	0.992071	0.510465	0.747863	0.960857	0.845059	0.940433	0.889737	0.117841	0.001034	0.000153	0.00262972	0.0964599	0.26469	0.967181	0.192901	0.408926	0.301023	0.837101	0.261969	0.911739	0.905063	0.99108	0.707214	0.22294	0.541109	0.62383	0.0220449	0.381934	0.937207
Osr1 and Osr2	0.232409	0.0107317	0.896057	0.191135	0.359081	0.496011	0.568839	0.922509	0.49509	0.420168	0.454884	0.551761	0.732601	0.398724	0.0598669	0.974806	0.985236	0.542916	0.589971	0.954674	0.981445	0.321375	0.998006	0.813655	0.139599	0.35524	0.396825	0.849618	0.550358	0.814332	0.269833	0.507357
RFX factors	0.811665	0.0135899	0.821711	0.821018	0.939479	0.407628	0.721334	0.985222	0.692018	0.690981	0.335436	0.0745065	0.937383	0.18076	0.415875	0.200642	0.686288	0.363372	0.714385	0.0249678	0.206104	0.961538	0.226459	0.581395	0.659951	0.700798	0.792135	0.946479	0.284738	0.01345	0.496497	0.719849
Smad3	0.0767876	0.74129	0.114698	0.352199	0.555327	0.336561	0.0599305	0.657653	0.899281	0.970644	0.566327	0.965649	0.979492	1	0.794281	0.10513	0.558347	0.936626	0.418748	0.572115	0.763238	0.0441521	0.560761	0.409333	0.546696	0.325692	0.549149	0.681392	0.782002	0.598131	0.468604	0.692149
Sp100	0.862438	0.00556381	0.656212	0.971899	0.179662	0.842845	0.908265	0.717875	0.229885	0.947319	0.959925	0.306198	0.0466897	0.00524769	0.924702	0.111882	0.310246	0.325863	0.225223	0.148588	0.270671	0.333333	0.996024	0.520439	0.725163	0.682594	0.964559	0.513985	0.767176	0.83753	0.983284	0.647249
SRY, SOX21, and SOX30	0.369248	0.145806	0.202552	0.926851	0.416732	0.133875	0.428877	0.956023	0.0750224	0.343388	0.595593	0.648101	0.403175	0.0813802	0.929293	0.785266	0.518462	0.592121	0.454752	0.438825	0.448421	0.705961	0.833747	0.62693	0.748003	0.32048	0.994036	0.632245	0.789266	0.878735	0.545207	0.0689798
Zbtb3	0.978495	0.234804	0.316256	0.915751	0.255167	0.273987	0.428415	0.99503	0.778374	0.562931	0.000463	0.0575557	0.0174286	0.399091	0.000101	0.542643	0.842317	0.214684	0.758571	0.994042	0.657049	0.444642	0.998004	0.998004	0.966314	0.0268565	0.656032	0.948815	0.254133	0.524934	0.0181189	0.887311
Zfp105	1	0.671302	0.762787	0.866041	0.118223	0.714187	0.881057	0.94849	0.664452	0.544669	0.0866994	0.880623	0.078896	0.264556	0.506259	0.475737	0.910488	0.350321	0.254469	0.875	0.592066	0.857633	0.997009	0.618429	0.994036	0.32172	0.666252	0.999001	0.222873	0.0114283	0.632511	0.267594
Zfp187	0.865	0.0191285	0.528084	0.997009	0.963981	0.477222	0.577756	0.505051	0.471032	0.960615	0.46664	0.205207	0.825228	0.394486	0.604625	0.936389	0.920128	0.820243	0.49117	0.0455664	0.245606	0.586557	0.739914	0.162734	0.739501	0.252525	0.723297	0.0361276	0.946176	0.532765	0.91659	0.594547
Zfp410	0.163839	0.140292	0.355502	0.470911	0.810373	0.781321	0.12257	0.387146	0.609013	0.154455	0.614437	0.15808	0.985294	0.865749	0.940734	0.738007	0.0629644	0.200682	0.370435	1	0.438149	0.830922	0.00193673	0.0138062	0.304599	0.356932	0.380807	0.827815	0.94518	0.177395	0.109949	0.33619
Zinc finger TFs Zfp691, Gm397, and Zbtb7b	0.267068	0.808219	0.375976	0.594595	0.886143	0.221286	0.378711	0.377426	0.53135	0.870085	0.639138	0.484663	0.333437	0.345613	0.406714	0.634638	0.387585	0.964389	0.14478	0.936464	0.643915	0.701231	0.767763	0.633312	0.560583	0.645101	0.0170996	0.334448	0.554631	0.833467	0.411353	0.983284
BBX	0.677709	0.390244	0.877414	0.987192	0.40833	0.781804	0.812303	0.416493	0.86817	0.164663	0.91439	0.747423	0.0419969	0.354484	0.965291	0.879763	0.193199	0.87913	0.350631	0.576037	0.0791452	0.819001	0.699301	0.520833	0.968177	0.162212	0.8837	0.823052	0.851789	0.176056	0.680923	0.739483
Eomes (var)	0.329462	0.570827	0.744436	0.00391239	0.0835073	0.420682	0.394945	0.877036	0.770928	0.856784	0.999003	0.240528	0.898261	0.476348	0.911131	0.91906	0.441646	0.0584161	0.900444	0.125258	0.738429	0.0615041	0.794479	0.204293	0.343348	0.0706504	0.191026	0.399258	0.795961	0.817222	0.506347	0.512033
Gata6 (var), Arid3a, GFI1, HDX	0.831715	0.527091	0.0824469	0.829004	0.073816	0.525753	0.8726	0.989163	0.438743	0.98912	1e-06	0.17493	0.0206526	0.0699914	0.036748	0.506073	0.0499625	0.0513031	0.687758	0.0804699	0.607165	0.507099	0.998004	0.987167	0.972999	0.101133	0.671701	0.964218	0.965251	0.577367	0.977517	0.373756
GMC1, ZBTB7A, SPDEF, ETS1	0.133583	0.398499	0.259703	0.20284	0.5235	0.163079	0.168063	0.158038	0.282952	0.443281	0.649631	0.910153	0.31124	0.479111	0.829856	0.903419	0.634521	0.114889	0.238148	0.844197	0.251663	0.958904	0.0171109	0.168124	0.646412	0.227376	0.517063	0.829876	0.147329	0.296577	0.56201	0.257554
GLIS2, TCF7, ZFP128	0.901713	0.202377	0.612745	1	0.771714	0.109469	0.872818	0.464128	0.509211	0.372777	0.988154	0.904255	0.440919	0.170084	0.563145	0.999002	0.241782	0.412882	0.808922	0.344234	0.890472	0.555556	0.556305	0.97561	0.740821	0.87184	0.577206	0.687179	0.554745	0.434738	0.733676	0.490225
GM397	0.00982424	0.999002	0.683186	0.592512	0.932358	0.203744	0.804819	0.329198	0.695047	0.521581	1	0.989163	0.943089	0.971296	0.842845	0.245325	0.33362	0.893188	0.929412	0.520579	0.585064	0.844115	0.000251	0.946679	0.771605	0.954034	0.0870974	0.196174	0.69967	0.967502	0.942615	0.265913
GMEB1	0.981589	0.268688	0.597059	0.781119	0.00213467	0.977756	0.873913	0.712032	0.723829	0.968045	0.153658	0.000859	0.431316	0.0135375	0.1059	0.157431	0.168567	0.0456068	0.373248	0.884183	0.091083	0.756393	1	0.881811	0.929889	0.249377	0.121783	0.328623	0.99108	0.000689	0.095137	0.770975
HBP1 and SOX12	0.930233	0.131961	0.438242	0.727212	0.389295	0.000692	0.450816	0.919035	0.306478	0.680712	0.797647	0.31837	0.857633	0.943396	0.922872	0.21574	0.243967	0.892061	0.459991	0.213136	0.623354	0.431161	0.122869	0.275111	0.335008	0.909918	0.34638	0.0959233	0.287687	0.115763	0.430461	0.552805
HNF4A	0.268664	0.366738	0.95099	0.00823923	0.449889	0.303385	1.3e-05	0.161581	0.576902	0.392214	0.923361	0.305904	0.691099	0.549149	0.76003	0.537826	0.901434	0.231428	0.550079	0.311303	0.392665	0.702685	0.967526	0.0695797	0.362713	0.420097	0.75037	0.358707	0.484545	0.966281	0.134836	0.690821
IRF4, IRF5, IRF6 (var)	0.458236	0.529661	0.648079	0.922937	0.241962	0.158555	0.529412	0.633794	0.463736	0.241572	0.191678	0.632111	0.134012	0.028319	0.687285	0.453586	0.473684	0.19333	0.939146	0.84323	0.222916	0.389105	0.464869	0.432823	0.865749	0.224825	1	0.86881	0.619048	0.441143	0.910828	0.999001
Mafk	0.120788	0.670691	0.537376	0.958773	0.119004	0.0532751	0.968177	0.581734	0.10452	0.778755	0.289637	0.304969	0.2145	0.67659	0.0280984	0.424378	0.743704	0.281215	0.539126	0.0465246	0.284495	0.566402	0.821767	0.913242	0.738552	0.381392	0.917431	0.967495	0.282686	0.55161	0.231589	0.765111
Max (var)	0.149272	0.322906	0.412389	0.0461787	0.294595	0.852292	0.141864	0.865353	0.994054	0.83016	0.0936729	0.000544	0.327993	0.0179768	0.184405	0.275735	0.839738	0.116592	0.314244	0.20402	0.0242742	0.961905	0.645678	0.930939	0.607025	0.379599	0.277624	0.962464	0.463607	0.00576402	0.946125	0.80597
MYB family TFs	0.779423	0.0507795	0.0529091	0.780967	0.482618	0.130756	0.694927	0.388809	0.689216	0.961538	0.451589	0.000179	0.115324	0.435956	0.558338	0.511177	0.691079	0.118427	0.407236	0.737201	0.179888	0.921763	0.532265	0.058782	0.154037	0.602488	0.932282	0.443962	0.874674	1.2e-05	0.808407	0.546581
various Zinc finger transcription factors	0.122407	0.730233	0.94697	0.0126496	0.48471	0.252493	0.119809	0.447791	0.00272994	0.0327528	0.0955549	0.738811	0.430514	0.821481	0.350641	0.560565	0.152156	0.915905	0.652316	0.906854	0.75	0.91588	0.0776808	0.452284	0.896104	0.892764	0.00575716	0.135346	0.557414	0.893704	0.854701	0.119775
Rxra (var)	1	0.389712	0.877673	0.970135	0.336729	0.629452	0.0966454	0.935454	0.747253	0.609503	0.880312	0.109335	0.834725	0.317547	0.19025	0.839167	0.675396	0.947867	0.395442	0.0299959	0.703114	0.0965158	0.532984	0.947867	0.483793	0.194742	0.423549	0.65189	0.139821	0.181818	0.447991	0.988142
Six6	0.303801	0.954198	0.535322	0.978474	0.89698	0.301861	0.140984	0.064408	0.977517	0.979203	0.867213	0.920837	0.364415	0.681513	0.337346	0.785986	0.99503	0.859845	0.602762	0.510359	0.415455	0.647447	0.734894	0.305948	0.814195	0.856777	1	0.403306	1	0.615306	0.524573	0.124036
Sox17, Sox8	0.138445	0.602915	0.208504	0.928571	0.435161	0.525508	0.911111	0.877843	0.535274	0.879074	0.72753	0.754844	0.226528	0.531067	0.977165	0.482673	0.460193	0.200644	0.584041	0.0715653	0.80687	0.364568	0.621118	0.596822	0.830794	0.385066	0.909173	0.431779	0.580609	0.823052	0.646491	0.725888
Sp100	0.929653	0.00669319	0.838198	0.996016	0.00203478	0.369785	0.994071	0.654345	0.67172	0.991133	0.00367014	0.00418123	0	0.00392108	2.8e-05	0.663462	0.397772	0.625324	0.144915	0.00283476	0.610817	0.753256	0.921075	0.146789	0.933988	0.717406	0.588582	0.73046	0.956149	0.535906	0.550851	0.994077
Zbtb3 and P300	0.854962	0.419942	0.726216	0.916211	0.00505305	0.522382	0.675219	0.697837	0.382263	0.914132	0.232298	0.851852	0.984267	0.699224	0.392006	0.909666	0.549768	0.652968	0.131787	0.133788	0.729749	0.131267	0.320213	0.334001	0.623449	0.283239	0.934944	0.265982	0.0897908	0.687461	0.655308	0.213904
Zfp105	0.511639	0.988177	0.959662	0.557135	0.721519	0.161654	0.975705	0.107985	0.514933	0.119318	0.948015	0.122778	0.517241	0.962998	0.943768	0.0413907	0.413974	0.564653	0.922727	0.315161	0.474397	0.113176	0.993062	0.590319	0.0361519	0.267975	0.815385	0.218256	0.68563	0.480131	0.643087	0.266299
Zfp161	0.0431891	0.88211	0.164362	0.858891	0.11481	0.579083	0.926808	0.0896032	0.321532	0.937388	0.0451891	0.0187435	0.732218	0.854134	0.259854	0.112261	0.510697	0.00882168	0.0668852	0.0405868	0.0091347	0.312819	0.00754342	0.772757	0.818464	0.600601	0.070119	0.0438904	0.965484	0.15022	0.724638	0.321139
Zfp187	0.846411	0.310736	0.561711	0.0284863	0.224215	0.82963	0.0030965	0.0212973	0.167804	0.0509785	0.780031	0.774615	0.982318	0.828253	0.773002	0.0340883	0.123686	0.379795	0.987242	0.70373	0.828836	0.341449	0.469484	0.0961115	0.662994	0.0222427	0.0309761	0.884319	0.003116	0.823195	0.109637	0.209844
ZIC TFs	0.750375	0.957306	0.557466	0.84317	0.65035	0.966184	0.00099	0.0543873	0.768349	0.762259	0.0364378	0.982575	0.959962	0.988154	0.130419	0.280387	0.342138	0.410286	0.418271	0.938306	0.494737	0.600962	0.843621	0.500501	0.148038	0.246997	0.0433085	0.940901	0.217912	0.895993	0.17696	0.750746
Cphx and GATA3 (var)	0.917637	0.395413	0.82963	0.999001	0.919781	0.0250619	0.0967967	0.808407	0.464353	0.6347	0.501278	0.566272	0.813821	0.845462	0.439471	0.931985	0.201589	0.626238	0.736011	0.500247	0.952381	0.309281	0.994036	0.253872	0.952381	0.206482	0.570615	7e-06	0.992063	0.273546	0.474456	0.294325
Cux1 (var)	0.961538	0.1575	0.797771	0.958333	0.936229	0.281057	0.389215	0.489151	0.503778	0.0262931	0.973735	0.832393	0.302102	0.970874	0.704225	0.777605	0.515996	0.776579	0.822368	0.327908	0.643915	0.873374	0.443519	0.598365	0.618429	0.754717	0.917431	0.145222	0.968992	0.00748873	0.243309	0.0801371
various homeobox factors	0.450764	0.691284	0.914077	0.980392	0.392213	0.635324	0.897666	0.503002	0.806604	0.0168691	0.0468889	0.59506	0.428511	0.0499953	0.881399	0.602709	0.412201	0.0973938	0.996016	0.401095	0.199212	0.00902861	0.433514	0.495786	0.652787	0.175427	0.842282	0.520172	0.815661	0.0995078	0.216567	0.972763
HLX and SOX1	0.750188	0.302434	0.910714	1	0.483559	0.658081	0.970902	0.0761619	0.803304	0.616408	0.819001	0.0892456	0.168757	0.807126	0.894737	0.937158	0.73692	0.200803	0.93633	0.730769	0.901168	0.466933	0.471269	0.821693	0.947319	0.674044	0.74184	0.684463	0.824013	0.757881	0.962464	0.347179
HOXB8, HOXC9, NOBOX	0.802977	0.364913	0.963532	0.85101	0.0241898	0.594565	0.155958	0.903171	0.472813	0.336443	0.900621	0.53754	0.164753	0.558289	0.638162	0.507357	0.441696	0.535906	0.979492	0.488759	0.128133	0.152695	0.285743	0.5	0.703093	0.257347	0.797574	0.532447	0.609385	0.121445	0.918274	0.608808
various homeobox factors	0.899731	0.324149	0.991089	0.987217	0.846972	0.167358	0.987179	0.638524	0.906618	0.270374	0.497508	0.30415	0.267371	0.674572	0.896194	0.394322	0.591675	0.00310442	0.23872	0.339244	0.34459	0.438066	0.895013	0.81103	0.679892	0.250122	0.968992	0.403783	0.853901	0.489237	0.562746	0.212947
Irx factors	0.829582	0.599435	0.621528	0.999001	0.744322	0.699029	0.934137	0.93849	0.674855	0.603733	0.905797	0.751668	0.38487	0.942675	0.774545	0.860585	0.461506	0.901522	0.838095	0.322789	0.622291	0.495295	0.747697	0.285551	0.560064	0.155556	0.768293	0.716771	0.96432	0.428454	0.952381	0.167112
Nkx2-3, Nkx2-9, Nkx3-1	0.560854	0.513611	0.695476	0.985236	0.549578	0.456922	0.671547	0.0417494	0.121551	0.594579	0.155641	0.610514	0.00474699	0.0841787	0.108655	0.43107	0.040295	0.610374	0.347343	0.315563	0.9375	0.438789	0.985236	0.825227	0.407348	0.744602	0.754148	0.883392	0.674293	0.630915	0.123922	1
various homeobox factors (Obox, Pitx, Six TFs)	0.456857	0.26441	0.332336	0.983284	0.916515	0.99108	0.762038	0.27137	0.63403	0.795545	0.421408	0.714286	0.38506	0.0332444	0.827815	0.98436	0.147689	0.34576	0.631181	0.895447	0.942549	0.618047	0.826829	0.949008	0.227899	0.883392	0.930297	0.897666	0.148126	0.435554	0.904977	0.260186
various homeobox factors (Meis, Pknox, Tgif TFs)	0.422833	0.760574	0.831947	0.190502	0.289191	0.909172	0.847176	0.472979	0.881667	0.130206	0.980392	0.386847	0.969961	5.1e-05	0.90035	0.813772	0.711024	0.525762	0.860738	0.057346	0.253226	0.279719	0.226486	0.970335	0.610855	0.839465	0.808176	0.419835	0.901639	0.447427	0.894454	0.174703

## Sheet: Table S11
predicted regions of local enrichment
#motif_name	cl1	cl2	cl3	cl4	cl5	cl6	cl7	cl8	cl9	cl10	cl11	cl12	cl13	cl14	cl15	cl16	cl17	cl18
AP4	-	-	-	-	-	-	-	-	-	-	-	-	-	-	-	-	-	-
Sp1	-	-	-	-	-	-200 to -22 (SD:200)	-	-	-	-	-	-	-	-	-	-	-	-
Hoxa5	-	-	-	-	-	-	-	-	-	-	-	-	-	-	-	-	-	-
p53	-	-	-	-	-	-	-	-	-	-	-	-	-	-	-	-	-	-
Sox family	-	-	-	-	-	-	-	-	-	-	-	-	-	-	-	-	-	-
bZIP Tfs (NFIL3, ATF2, HLF)	-	-	-	-	-	-	-	-	-	-	-	-	-	-	-	-	-	-
NF-kappaB	-266 to 57 (SD:200)	-	-	-	-	-	-	-	-	-	-	-	-	-	-	-	-	-
IRF family	-	-	-	-	-	-	-	-	-	-	-	-235 to 80 (SD:100)	-	-	-	-	-	-142 to 10 (SD:100)
YY1	-	-	-	-	-	-	-	-	-	-	-	-	-	-	-	-	-	-
Mecom, Evi1	-	-	-	-	-	-	-	-	-	-	-	-	-	-	-	-	-	-
Mzf1	-	-	-	-	-	-	-	-	-	-	-	-	-	-	-	-	-	-
Zbtb6	-	-	-	-	-	-	-	-	-	-	-	-	-	-	-	43 to 46 (SD:20)	-	-
IKAROS family	-	-	-	-	-	-	-	-	-	-	-	-	-	-	-	-	-	-
Cux1	-	-	-	-	-	-	-	-	-	-	-	-	-	-	-	-	-	-
Pbx1	-	-	-	-	-	-	-	-	-	-	-	-	-	-	-	-	-	-
Pax family TFs	-	-	-	-	-	-	-	-	-	-	-	-	-	-	-	-	-	-
Cux1, Homez	-	-	-	-	-	-	-	-	-	-	-	-	-	-	-	-	-	-
Cux1 (CR3)	-	-	-	-	-	-	-	-	-	-	-	-	-	-	-	-	-	-
Cux1 (CR3+HD)	-	-	-	-	-	-	-	-	-	-	-	-	-	-	-	738 to 748 (SD:10)	-	-
CREB-binding Tfs	-	-	-	-	-	-	-	-	-	-	-	-	-	-	-	-	-	-
CREB-binding Tfs	-	-	-	-	-	-	-	-	-	-	-	-	-	-	-	-	-	-
E box-binding TFs	-	35 to 346 (SD:200)	-	-	-	-	-	-	-	-	-	-	-	-	-	-	-	-
various homeobox factors	-	-	-	-	-	-	-	-	-	-	-	-	-	-	-	-	-	-
Hnf1	-	-	-	-	-	-	-	-	-	-	-	-	-	-	-	-	-	-
POU factors	-	-	-	-	-	-	-	-	-	-	-	-	-	-	-	-	-	-
Pax-4, Pax-5, SREBF2	-	-	-	-	-	-	-	-	-	-	-	-	-	-	-	-	58 to 61 (SD:10)	-
POU3F2, POU2F1, Nkx6-2	-	-	-	-	-	-	-	-1503 to -1270 (SD:200)	-	-	-	-	-	-	-	-	-	-
Brachyury	-	-	-	-	-	-	-	-	-	-	-	-	-	-	-	-	-	-
SRF	-	-	-	-	-	-	-	-	-	-	-	-	-	-	-	-	-	-
NR2F2	-	-	-	-	-	-145 to -134 (SD:20)	-	-	-	-	-	-	-	-	-	-	-	-
C/EBP	-	-	-	-	-	-	-	-	-	-	-	-	-	-	-	-	-	-
POU2F1, Sox15	-	-	-	-	-	-	-	-	-	-	-	-	-	-	-	-	-	-
C/EBP factors	-	-	-	-	-	-	-	-	-	-	-	-	-	840 to 891 (SD:200)	-	-	-	-
TATA box	-	-	-	-	-	-	-	-	-41 to -19 (SD:10)	-	-	-	-	-	-	-	-	-
SREBF1	-	-	-	-	-	-	-	-	-	-	-	-	-	-	-	-	-	-
STAT family	-	-	-	-	-	-	-	-	-	-	-	-128 to -41 (SD:50)	-	-	-	-	-	-
MEF2A	-	-	-	-	-	-	-	-	-	-	-	-	-	-	-	-	-	-
AHR, ARNT	-	-	-	-	-	-	-	-	-	-	-	-	-	-	-	-	-	-
EGR factors	-	-	-	-	-	-	-	-	-	-	-	-	-	-	-	-	-	-
C/EBP alpha	-	-	-	-	-	-	-	-	-	-	-	-	-	-	-	-	-	-
REST	-	-	-	-	-	-	-	-	-	-	-	-	-	-	-	-	-	-
RREB1	-	-	-	-	-	-	-	-	-	-	-	-	-	-	-	-	-	-
OR5l1, TFAP2 factors, EBF1	-	-	-	-	-	-	-	-	-	-	-	-	-	-	-	-	-	-
p53	-	-	-	-	-	-	-	-	-	-	-	-	-	-	-	-	-	-
Lmo2 complex, GATA1, 3 and 6	-	-	-	-	-	-	-	-	-	-	-	-	-	-	-	-	-	-
forkhead box factors	-	-	-	-	-	-	-769 to -737 (SD:50)	-	-	-	-	-	-	-	-	-	-	-
Pax1	-	-	-	-	-	-	-	-	-	-	-	-	-	-	-	-	-	-
Whn	-	-	-	-	-	-	-	-	-	-	-	-	-	-	-	-	-	-
Zf5 (Zfp161)	-	-	-	-	-	-	-	-	-	-	-	-	-	-	-	-	-	-
GATA1	-	-	-	-	-	-	-	-	-	-	-	-	-	-	-	-	-	-
Pax3	-	-	-	-	-	-	-	-	-	-	-	-	-	-	-	-	-	-
MEF2A	-	-	-	-	-	-	-	-	-	-	-	-	-	-	-	-	-	-
ZEB1	-	-	-	-	-	-	-	-	-	-	-	-	-	-	-	-	-	-
various homeobox factors	-	-	-	-	-	-	-	-	-	-	-	-	-	-	-	-	-	-
MEIS1:HOXA9 heterodimer	-	-	-	-	-	-	-	-	-	-	-	-	-	-	-	-	-	-
Foxj2	-	-	-	-	-	-	-	-	-	980 to 1000 (SD:50)	-	-	-	-	-	-	-	-
Nkx2-1 and Nkx2-5	-	-	-	-	-	-	-	-	-	-	-	-	-1415 to -1278 (SD:100)	-	-2000 to -1831 (SD:200)	-	-	-
Hmx3	-	-	-	-	-	-	-	-	131 to 202 (SD:100)	-	-	-	-	-	-	-	-	-
Nkx3-1	-	-	-	-	-	-	-	-	-	-	-	-	-	-	-	-	-	-
ARID5B	-	-	-	-	-	-	-	-	-	-	-	-	-	-	-	-	-	-
STAT family	-	-	-	-	-	-	-	-	-	-	-	-	-	-	-	-	-	-
POU1F1, POU3F2	-	-	-	-	-	-	-	-	-	-	-	-	-	-	-	-	-	-
POU6F1	-	-	-	-	-	-	-	-	-	-	-	-	-	-	-	-	-	-
Roaz (ZNF423)	911 to 991 (SD:50)	-	-	-	-	-	-	-	-	-	-	-	-	-	-	-	-	-
TBP	-	-	-	-1755 to -1725 (SD:20)	-	-	-	-	-	-	-	-	-	-	-	-	-	-
CDC5L	-	-	-	-	-	-	-	-	-	-	-	-	-	-	-	-	-	-
TOPORS	-	-	-	-	-	-	-	-	-	-	-	-	-	-	-	-	-	-
homeobox TFs CRX, OTX2, and PITX2, and GATA1	-	-	-	-	-	-	-	-	-	-	-	-	-	-	-	-	-	-
Bach, AP1 (JUN, FOS, JUNB, JUND)	-	-	-	-	-	-	-	-	-	-	-	-52 to -52 (SD:10)	-	-	-	-	-	-
Nuclear receptors (PPARG, RXRA, RORA, ESR1,2)	-	-	-	-1407 to -1390 (SD:10)	-	-	-	-	-	-	-	-	-	-	-	-	-	-
E2F TFs	-	-	-	-	-	-	-	-	-	-	-	-	-	-	-	-	-	-
PPARA, RXRA, VDR, AIRE	-	-	-	-	-	-	-	-	-	-	-	-	-	509 to 528 (SD:10)	-	-	-	-
NR6A1, Pax6	-	-	-	-458 to -455 (SD:10)	-	-	-1621 to -1604 (SD:20)	-	-	-	-	-	-	-	-	-	-	-
E box-binding TFs and RP58	-	-	-	-	-	-	-	-	-	-	-	-	-2000 to -1933 (SD:50)	-	-	-	-	-
Alx4	-	-	-	-	-	-	-	-	-	-	-	-	-	-	-	-	-	-
C/EBPgamma	-	-	-	-	-	-	-	-	-	-	-	-	-	-	-	-	-	-
RFX1	-	-	-	-	-	-	-	-	-	-	-	-	-	268 to 517 (SD:200)	-	-	-	-
FOXM1	-	-	-	-	-2000 to -1996 (SD:200)	-	-	-	-	-	-	-	-	-	-	-	-	-
FXR-RXRA dimer	-	-	-	-	-740 to -669 (SD:50)	-	-	-	-	-	-	-	-	-	-	-	-	-
GATA4	-	-	-	-	-	-	-	-	-	-	-	-	-	-	-	-	-	-
HNF6	-	-	-	-	-	-1250 to -1250 (SD:10)	-	-	-	-	-	-	-	-	-1641 to -1626 (SD:50)	-	-	-
HOXA4	-	-	-	-	-	-	-	-	-	-	-	-	-	-	-	-	-2000 to -1805 (SD:200)	-
NR1H and NR1I nuclear receptors	-	-	-	-	-	-	-	-	-	-	-	-	-	-	-	-	-	-
NRF-1	-	-	-	-	-	-	-	-	-	-	-	-	-	-	-	-	-	-
TEF	-	-	-	-	-	-	-	-	-	-	-	-	-	-	-	-	-	-
Smad3	-	-	-	-	-	-1553 to -1544 (SD:20)	-	-	-	-	-	-	-	-	-	-292 to -283 (SD:10)	-	-
GTF2A1 (TFIIA)	-	-	-	-	-	-	-	729 to 752 (SD:50)	-	-	-	-	-	-	-	-	-	-
CACCC box-binding factors	-	-	-	-	-	-	-	-	-	-	-	-	-	-	-	-	-	-
SMAD4	-	-	-	-	-	-	-	-	-	-	-	-113 to -14 (SD:100)	-	-	-	-	-	-
CIZ (ZNF384)	-	757 to 766 (SD:10)	-	-	-	-	-	-	-	-	-	-	-	-	-	-	-	-
Forkhead box TFs, including HNF3	-	-1808 to -1739 (SD:200)	-	-	-	-	-	-	-	-	-	-	-	-	-	-	-	-
RUNX TFs	-	-	-	-	-	-	-753 to -750 (SD:10)	-	-	-	-	-	-	-	-	-	-	-
HIF1	-	-	-	-	-	-	-	-	-	-	-	-	-	-	-	-	-	-
PIT1 (POU1F1)	-	-	-	-	-	-	-	-	-1924 to -1835 (SD:200)	-	-	-	-	-	-	-2000 to -1995 (SD:10)	-	-
EGR factors	-	-	-	-	-	-	-	-	-	-	-	-	-	-167 to -54 (SD:100)	-	-	-	-
androgen, progestagen, glucocoricoid receptors	-	-	-	-	-	-	-	-	-	-	-	-	-	-	-	-	-	-
AR	-	-	-	-	-	-	-	-	-	-	-	-	-	-	-	-	-	-
THR alpha and beta	-	-	-	-	-	-	-	-	-	-	-	-	-	-	-	-	-	-
HNF4	-	-	-	-	-	-	-	-	-	-	-	-	-	-	-	-	-	-
RFX TFs	-	-	-87 to -75 (SD:10)	-	-	-	-	-	-	-	-	-	-	-	-	-	-	-
Foxp1	-	-	-	-	-	-	-	-	-	-	-	-	-	-826 to -773 (SD:20)	-	-	-	-
CDX TFs	-	-	-	-	-	-	-	-	-	-	-	-	-	-	-	-	-	-
FOXP3 and IRF9	-	-	-	-	-	-	-	-	-	-	-	-	-	-	-	-	-	-
BHLH (DEC1,2)	-	-	-	-	-	-	-	-	-	-	-	-	-	-	-	-	-	-
AIRE	-	-	-	-	-	-	-	-	-	-	-	-	-	-	-	-	-	-
Helios and NF-AT TFs	-	-	-	-	-	-	-	-	-	-	-	-	-	-	-1863 to -1856 (SD:50)	-	-	-
Sox family	-	-	-	-	-	-	-1991 to -1973 (SD:20)	-	-	-	-	-	-	-	-	-	-	-
heat shock factors	-	-	-	-	-	-	-	-	-	-	-	-	-	-	-	-	-	-
MITF-TFE family (BHLH)	-	-	-	-	-	-	-	-	-	-	-	-	-	-	-	-	-	-
ZIC and GLI zinc finger TFs	-	-	-	-	-	-	-	-	-918 to -890 (SD:50)	-	-	-	-	-	-	-	-	-
Nkx2-5 and Nkx3-2	-	-	-	-	-	-	-	-	-	-	-	-	-	-	-	-	-	-
AP-2	-	-	-43 to -34 (SD:10)	-	-	-	-	-	-	-	-	-	-	-	-	-	-	-
GFI1	-	-	-	-	-	-	-	-	-	-	-	-	-	-	-	-	-	-
BLIMP1 (PRDM1)	-	-	-	-	-1709 to -1608 (SD:100)	-	-	-	-	-	-	-	-	-	-	-	-	-
GZF1	-	-	-	-	-	-	-	-	-	-	-	-	-	-	-	-	-	-
PLZF (ZBTB16)	-	-	-	-	-	-	-	-	-	-	-	-	-	-	-	-	-	-
Zec (ZNF628)	-	-	-	-	-	-	-	-	-	-	-	-	-	-	-	-	-	-
HOXA7	-	-	-	-746 to -724 (SD:20)	-	-	-	-	-	-	-	-	-	-	-	-	-	-
RBPJ	-	-	-	-	-	-	-	-	-	-	-	-	-	-	-	-	-	-
KAISO (ZBTB33)	-	-	-	-	-	-	-	-	-	-	-	-	-	-	-	-	-	-
GC-box, Zinc finger TFs (Sp TFs, KLF TFs)	-	-	-	-	-	-	-	-	-	-	-	-	-	-	-	-	-	-
NANOG	-	-	-	-	-	-	-	-	-	-	-	-	-	-	-	-	-	-
SF1 and LRH1	-	-	-	-	-	-	-	888 to 969 (SD:100)	-	-	-	-	-	-	-	-	-	-
ETS family of TFs, and SH2D1A	-	-	-	-	-	-	-	-	-	-	-	-	-	-	-	-	-	-
Ikaros	-151 to -148 (SD:50)	-	-	-	-	-	-	-	-	-	-	-	-	-	-	-	-	-
Bcl6	-	-	-	-	-	-	-	-	-	-	-	-	-	-	-	-	-	-
ETS domain TFs, including SPI1 or PU.1	-	-	-	-	-	-	-	-	-	-	-	-	-	-	-	-	-	-
MIZF (HINFP)	-	-	-	-	-	-	-	-	-	-	-	-101 to -91 (SD:10)	-	-	-	-	-	-
Bcl6	-	-	-	-	-	-	-	-	-	-	-	-	-	-	-	-	-	-
T-box TFs (TBX5, TBX22, EOMES)	-	-	-	-	-	-	-	-	-	-	-	-	-	-	-	-	-	-
EN1	-	-	-	-	-	-	-	-2000 to -1926 (SD:200)	-	-	-	-	-	-	-	-	-	-
Klf4	-	-	-	-	-	-	-	-	-	-	-	-	-	-	-	-	-	-
MYOD, myogenin, NHLH1, ZEB1	-	-	-	-	-	-	-	-	-	-	-	-	-	-	-	-	-	-
Nkx2-5	-	-	-	-	-	-	-	-	-	-	-	-1944 to -1943 (SD:10)	-	-	-	-	-	-
PAX2	-	-	-	-	-	-	-	-	-	-120 to -102 (SD:20)	-	-	-	-	-	-	-	-
TEAD1	-	-	-	-	-	-	-	-	-	-	-	-	-	-	-	-	-	-
FOS	-	-	-	-	-	-	-	-	-	-	-	-	-	-	-	-	-	-
SPZ1	-	-	-	-	-	-	-	-	-	-	-	-	-	-	-	-	-	-
HNF4, nuclear receptors	-	-1062 to -999 (SD:100)	-	-	-	-	-	-	-	-	-	-	-	-	-	-	-	-
TLX1, NFIC, NF1, Myogenin	-	-	-	-	-	-	-	-	-	-	-	-	-	-	-	-	-	-
TFCP2, Tcfcp2l1	-	-	-	-	-	-	-	-	-	-	-	-	-	-	-	-	-	-
ZFX	-	-	-	-	-	-	-	-	-	34 to 290 (SD:200)	-	-	-	-	-	-	-	-
INSM1	-	-	-	-	-	-	-	-	-	-	-	-	-	-	-	-	-	-
RXR, RAR, and VDR	-	-	-	-	-	-	-	-	-	-	-	-	-	-	-	-	-	-
PLAG1	-	-	-	-236 to -172 (SD:200)	-	-	-	-	-	-	-	-	-	-	-	-	-	-
NR2E3	-	-	-	-	-	-	-	-1858 to -1830 (SD:20)	-	-	-	963 to 977 (SD:20)	-	-	-	-	-	-
ARID5A	-1729 to -1700 (SD:20)	-	-	-	-	-	-	-	-	-	-	-	-	-	-	-	-	-
E2F TFs, Zinc finger TFs (HIC1, PLAGL1, Zfp161)	-	-	-	-	-	-	-	-	-	-	-	-	-	-	-	-	-	-
GATA family TFs	-	-	-	-	-	-	-	-	-	-	-	-	-	-	-	-	-	-
HIC1	-	-	-	-	-	-	-	-	-	-	-	-	-	-	-	-	-	-
CREB-binding TFs, ATF family, and JUN, JDP2	-	-	-	-	-	-	-	-	-169 to -67 (SD:100)	-	-	-	-	-	-	-	-	-
SOX and HMG-box TFs (including Lef1, TCF TFs)	-	-	-	-	-	-	-	-	-	-	-	-	-	-	-	-	-	-
bZip Tfs (Mafb, Mafk, DBP, AP1)	-	-	-	-	-	-	-	-	-	-	-1433 to -1426 (SD:10)	-	-	-	-	-	-	-
MTF1	-	-	-	303 to 520 (SD:200)	-	-	-	-	-	-	-	-	-	-	-	-	-	-
MYB family TFs	-	-	-	-	-	-	-	-	-	-	-	-	-	-	-	-	-	-
Osr1 and Osr2	-	-	-	-	-	-	-	-	-	-	-	-	-	-	-	-	-	-
RFX factors	-	-	-	-	-	-	-	-	-	-	-	-274 to -264 (SD:10)	-	-	-	-	-	-
Smad3	-	-	-	-	-	-	-	-	-	-	-	-	-	-	-	-	-	-
Sp100	-	-	-	-	-	-	-	-	-	-	-	-	-	-	-	-	-	-582 to -529 (SD:50)
SRY, SOX21, and SOX30	-	-	-	-	-	-	-	-	-	-	-	-	-	-	-	-	-	-
Zbtb3	-	-	-	-	-	-	-	-	-	-	-	-	-	-	-	-	-	-
Zfp105	-	-	-	-	-	-	-	-	-	-	-	-	-	-	-	-	-	-
Zfp187	-	-	-	-	-	-	-	-	-	-	-	-	-	-	-	-	-	-
Zfp410	-	-	-	-	-927 to -917 (SD:10)	-	-	-	-	-	-	-	-	-	-	-	-	-
Zinc finger TFs Zfp691, Gm397, and Zbtb7b	-	-	-	-	-	-920 to -882 (SD:100)	-	-	-	-	-	-	-	-	-	-	-	-
BBX	-	-	-	-	-	-	-	-	-	-	-	-	-	-	-	-	-	-
Eomes (var)	-	-	-	-	-	-	-	-	-	-	-	-	-	-	-	-	-	-
Gata6 (var), Arid3a, GFI1, HDX	-	-	-	-	-	-	-	-	-	-	-	-	-	-	-	-	-	-
GMC1, ZBTB7A, SPDEF, ETS1	-	-	-	-166 to -130 (SD:50)	-	-	-	-	-	-	-	-	-	-	-	-	-	-
GLIS2, TCF7, ZFP128	-	-	-	-	-	-	859 to 871 (SD:10)	-	-	-	-	-	-	-	-	-	-	-
GM397	-	-	-	923 to 941 (SD:20)	-	-	-	-	-	-	-	-	-	-	-	-	-	-
GMEB1	-	-	-	-	-	-	-	-	-	-	-	-	-	-	-	-	-	-
HBP1 and SOX12	-	-	-	-	-	-	-	-	-	-	-	-	-	-	-	-	-	-
HNF4A	-	-	-	-	-	-	-	-	-	-	-	-	-	-	-	-	-	-
IRF4, IRF5, IRF6 (var)	-	-	-	-	-	-	-	-	-	-	-	-	-	-	-	-	-	-
Mafk	-	-	-	-	-	-	-	-	-	-	-1006 to -982 (SD:20)	-	-	-	-	-	-	-
Max (var)	-	-	-	-	-	-	-	-	-	-	-	-	-	-	-	-	-	-
MYB family TFs	-	-	-	-	-	-	-	-	-	-	-	-	-	-	-	-	-	-
various Zinc finger transcription factors	-	-	-	-	-	-	-	-	-	-	-	-	-	-	-	-	-	-
Rxra (var)	-	-553 to -546 (SD:10)	-	-	-	-	-	-	-	-	-	-	-	-	-	-	-	-
Six6	-	-	-	-	-	-	-	-	-	-	-	-	-	-	-	-1936 to -1922 (SD:20)	-	-
Sox17, Sox8	-	-	-	-	-	-	-	-	-2000 to -1996 (SD:50)	-	-	-	-	-	-	-	-741 to -741 (SD:10)	-
Sp100	-	-	-	-	-	-	-	-	-	-	-	-	-	-	-	-	-	-
Zbtb3 and P300	-	-	-	-	-	-	-	-	-	-	-	-	-	-	-	-	-	-
Zfp105	-	-	-	-	-	-	-	-	-	-	-	-	-	-	-	-	-	-
Zfp161	-	71 to 168 (SD:100)	-	-	-	-	-	-	-	107 to 237 (SD:100)	-	-	-	-	-	-	-	-
Zfp187	-	-	-	-	-	-	-	-	-	-	-	-	-	-	-	-	-	-
ZIC TFs	-	-	-	-	-	-	-	-	-	-	-	-	-	-	-	-	25 to 41 (SD:50)	-
Cphx and GATA3 (var)	-	-	-	-	-	-	-	-	-	-	-	-	-	-	-	-	-	-
Cux1 (var)	-	-	-	-	-	-	-	-	-	-	-	-	-	-	-	-	-	-
various homeobox factors	-	-	-	-	-	-	-	-	-	-	-	-	-	-	-	-	-	-
HLX and SOX1	-	-	-	-	-	-	-	-	-	-	-	-	-	-	-	-	-	-
HOXB8, HOXC9, NOBOX	-	-	-	-	-	-	-	-	-	-	-	-	-	-	-	-	-	-
various homeobox factors	-	-	-	-	-	-	-	-	-	-	-522 to -495 (SD:20)	-	-	-	-	-	-	-
Irx factors	-	-	-	-	-	-	-	-	-	-	-	-	-	-	-	-	-	-
Nkx2-3, Nkx2-9, Nkx3-1	-	-	-	-	-	-	-	-	-	-	-	-	-	-	-	-	-	-
various homeobox factors (Obox, Pitx, Six TFs)	-	-	-	-	-	-	-	-	-	-	-	-	-	-	-	-	-	-
various homeobox factors (Meis, Pknox, Tgif TFs)	-	-	-	-	-	-	-	-	-	-	-	-	-	-	-	-	-	-
ORI p values
#motif_name	cl1	cl2	cl3	cl4	cl5	cl6	cl7	cl8	cl9	cl10	cl11	cl12	cl13	cl14	cl15	cl16	cl17	cl18
AP4	0.344828	0.819209	0.354083	0.724983	0.498256	0.105516	0.0519508	0.241488	0.741318	0.101715	0.36036	0.36062	0.3663	0.046729	0.0503488	0.3998	0.0658285	0.639795
Sp1	0.400394	0.107459	0.0111524	0.186687	0.624029	0.00261944	0.255232	0.164285	0.0101711	0.0355404	0.191591	0.280307	0.158881	0.0118333	0.0454648	0.0779787	0.183286	0.108766
Hoxa5	0.473485	0.0709772	0.862828	0.243914	0.234181	0.851171	0.915905	0.680621	0.686497	0.40189	0.281595	0.850847	0.333	0.524914	0.993117	0.428464	0.182285	0.76365
p53	0.0868206	0.0127865	0.173521	0.607273	0.118948	0.482627	0.340483	0.0563031	0.029206	0.786164	0.251762	0.326052	0.40479	0.869603	0.18315	0.23778	0.928505	0.717875
Sox family	0.949668	0.62928	0.830234	0.789889	0.835833	0.85399	0.540541	0.666446	0.274941	0.547884	0.958773	0.898473	0.905797	0.490573	0.408163	0.319481	0.906618	0.043827
bZIP Tfs (NFIL3, ATF2, HLF)	0.37594	0.889478	0.966249	0.717875	0.0979154	0.975634	0.814996	0.619512	0.686813	0.772104	0.919963	0.578035	0.884683	0.87839	0.70028	0.257319	0.754887	0.614251
NF-kappaB	0	0.272537	0.452284	0.0334608	0.971845	0.956023	0.549451	0.637453	0.0057343	0.364238	0.0390656	0.455826	0.62422	0.00776129	0.0573132	0.0704573	0.544959	0.166773
IRF family	0.203459	0.980392	0.767952	0.87993	0.764923	0.138382	0.541712	0.180083	0.499061	0.0661123	0.87108	2e-06	0.00459043	0.913242	0.0401978	0.0632165	0.0775298	0.00165898
YY1	0.470454	0.876424	0.0447507	0.471921	0.0830476	0.369549	0.448229	0.948815	0.891266	0.98912	0.892061	0.778816	0.63319	0.438693	0.812348	0.894281	0.313331	0.753104
Mecom, Evi1	0.422741	0.71736	0.0587199	0.907692	0.42379	0.476872	0.231857	0.746873	0.599905	0.597729	0.984252	0.914913	0.249835	0.528542	0.337952	0.74147	0.242505	0.193122
Mzf1	0.0453624	0.402701	0.501002	0.0702988	0.382343	0.0634425	0.241977	0.0808016	0.185802	0.812701	0.183719	0.749451	0.727802	0.276269	0.607035	0.860877	0.287883	0.526714
Zbtb6	0.589233	0.537057	0.89646	0.71582	0.835573	0.434405	0.391543	0.0635781	0.302493	0.144718	0.840336	0.390654	0.206868	0.982318	0.66366	0.632605	0.806572	0.867303
IKAROS family	0.018747	0.838358	0.840391	0.753373	0.460766	0.304832	0.701262	0.739226	0.880829	0.454115	0.0594933	0.952696	0.177248	0.597372	0.00645774	0.423012	0.410846	0.58548
Cux1	0.286697	0.943396	0.847458	0.562874	0.140889	0.132696	0.993049	0.953333	0.877963	0.841443	0.925069	0.812452	0.216497	0.467839	0.81103	0.0670196	0.198847	0.128315
Pbx1	0.997009	0.621622	0.63839	0.507882	0.0193675	0.969201	0.046778	0.896057	0.622525	0.892857	0.786458	0.879825	0.794118	0.302206	0.730548	0.209249	0.0693751	1
Pax family TFs	0.220751	0.902703	0.344503	0.832918	0.3801	0.907441	0.640684	0.402166	0.879828	0.776042	0.387537	0.763359	0.900901	0.516262	0.894737	0.251953	0.330907	0.944497
Cux1, Homez	0.64433	0.576663	0.965251	0.788447	0.968054	0.832375	0.927644	0.729167	0.959693	0.865052	0.943345	0.930275	0.937383	0.867067	0.512033	0.411184	0.0688157	0.645995
Cux1 (CR3)	0.47884	0.548847	0.857633	0.384872	0.977517	0.972763	0.625231	0.260458	0.615006	0.6751	0.695894	0.608273	0.473781	0.460405	0.16952	0.62069	0.998004	0.385031
Cux1 (CR3+HD)	0.866838	0.462321	0.294068	0.338295	0.255617	0.740896	0.215062	0.454263	0.951521	0.643087	0.103029	0.969932	0.948815	0.902878	0.495786	0.0150708	0.974684	0.800641
CREB-binding Tfs	0.270343	0.794811	0.399815	0.651149	0.335316	0.312182	0.296096	0.69026	0.712575	0.0691898	0.91659	0.270152	0.241797	0.184763	0.097676	0.413983	0.580247	0.686122
CREB-binding Tfs	0.531884	0.787402	0.115273	0.637092	0.97561	0.00341897	0.0282694	0.800778	0.763663	0.608827	0.760456	0.0530721	0.631117	0.365248	0.915913	0.502765	0.898473	0.544366
E box-binding TFs	0.521648	0.0157245	0.860585	0.361795	0.00708456	0.0140078	0.184755	0.721546	0.95619	0.0685871	0.84246	0.962464	0.563901	0.63857	0.072187	0.495905	0.380292	0.575342
various homeobox factors	0.52702	0.904302	0.730548	0.88448	0.264735	0.909728	0.438404	0.998004	0.208638	0.938967	0.394787	0.941784	0.893655	0.906618	0.847386	0.38979	0.95057	0.98912
Hnf1	0.587889	0.73046	0.859746	0.341997	0.244669	0.60241	0.951475	0.996016	0.116673	0.455996	0.350263	0.934579	0.988142	0.95511	0.981391	0.501002	0.241039	0.817661
POU factors	0.421136	0.397325	0.298686	0.368326	0.0556269	0.966216	0.902154	0.202629	0.271518	0.24266	0.211208	0.732252	0.998004	0.137874	0.862779	0.300933	0.278192	0.904676
Pax-4, Pax-5, SREBF2	0.842715	0.397129	0.359454	0.106072	0.12332	0.242297	0.766843	0.0969333	0.0876252	0.210783	0.521617	0.361582	0.421095	0.294687	0.131471	0.658656	0.40568	0.133387
POU3F2, POU2F1, Nkx6-2	0.252185	0.874891	0.308737	0.884956	0.670213	0.65189	0.910828	0.925994	0.0797321	0.683498	0.54564	0.609756	0.980392	0.823817	0.263066	0.973735	0.983284	0.815323
Brachyury	0.331693	0.167645	0.212359	0.0334135	0.177021	0.684423	0.6399	0.402414	0.148995	0.385654	0.178221	0.800638	0.538213	0.438677	0.281415	0.976562	0.259642	0.361549
SRF	0.256067	0.994036	0.882613	0.791634	0.33761	0.864304	0.04006	0.319149	0.098989	0.595593	0.247893	0.997009	0.258598	0.548792	0.820345	0.94702	0.726285	0.183657
NR2F2	0.902965	0.585138	0.177809	0.460027	0.280978	0.0143408	0.191	0.697764	0.887411	0.588582	0.707488	0.289313	0.654121	0.512808	0.881579	0.984252	0.367782	0.603807
C/EBP	0.406835	0.374381	0.2886	0.514141	0.702247	0.625	0.0559848	0.12955	0.129182	0.887125	0.379546	0.98912	0.731354	0.555796	0.277546	0.860188	0.271376	0.781861
POU2F1, Sox15	0.869119	0.970019	0.964389	0.72668	0.0328418	0.932898	0.756777	0.992063	0.535771	0.530223	0.313164	0.88315	0.897666	0.957854	0.315135	0.691391	0.198926	0.0332624
C/EBP factors	0.283768	0.825235	0.901713	0.09993	0.8	0.374445	0.212583	0.270639	0.596124	0.146263	0.340458	0.521921	0.860368	0.924563	0.0816181	0.679657	0.185676	0.302089
TATA box	0.074085	0.80627	0.234852	0.935454	0.230295	0.910163	0.905797	0.672948	0.213462	0.65189	0.382702	0.72892	0.906618	0.0971454	0.142127	0.0747019	0.979432	0.252445
SREBF1	0.515227	0.31037	0.925926	0.348857	0.736628	0.223133	0.0340832	0.429369	0.172444	0.09243	0.150656	0.209644	0.00652277	0.0197646	0.0230197	0.338853	0.815683	0.608174
STAT family	0.00361872	0.149813	0.573066	0.558549	0.960615	0.392844	0.813054	0.910448	0.957935	0.22756	0.498767	0.101306	0.758028	0.0111301	0.431828	0.814996	0.517659	0.874896
MEF2A	0.2151	0.256826	0.0684252	0.73046	0.39278	0.73046	0.790646	0.61658	0.614502	0.665567	0.822134	0.388199	0.903342	0.230059	0.76069	0.924214	0.701787	0.413052
AHR, ARNT	0.182605	0.160727	0.513225	0.262398	0.70922	0.122865	0.139509	0.010739	0.290963	0.252274	0.953184	0.371058	0.405351	0.897348	0.275019	0.915751	0.263435	0.378358
EGR factors	0.0060198	0.00740713	0.0961687	0.561849	0.0185618	0.0339497	0.61484	0.0342724	0.0652633	0.776398	0.119753	0.679169	0.378072	0.448029	0.106259	0.216638	0.987179	0.0834356
C/EBP alpha	0.355571	0.29409	0.971926	0.504541	0.718973	0.416311	0.968085	0.769055	0.69729	0.414484	0.635324	0.944287	0.215657	0.458716	0.297304	0.237248	0.452489	0.886143
REST	0.976654	0.306373	0.0685542	0.52112	0.381243	0.105809	0.698903	0.568087	0.262303	0.727802	0.571809	0.459594	0.616756	0.754122	0.236798	0.936744	0.556836	0.395665
RREB1	0.0864304	0.198616	0.387167	0.333133	0.407166	0.721212	0.530888	0.0391397	0.133174	0.830264	0.131275	0.568523	0.367279	0.21214	0.0925659	0.830592	0.40871	0.462511
OR5l1, TFAP2 factors, EBF1	0.174614	0.151924	0.443204	0.000778	0.999002	0.0283446	0.367782	0.519751	0.13391	0.235239	0.253241	0.257401	0.743146	0.969052	0.145057	0.119204	0.769063	0.270709
p53	0.19988	0.512136	0.28309	0.283892	0.833472	0.0105274	0.501253	0.155497	0.454582	0.598086	0.23804	0.696732	0.0159522	0.695232	0.638978	0.152045	0.263582	0.727519
Lmo2 complex, GATA1, 3 and 6	0.223714	0.408037	0.284915	0.196967	0.815661	0.223722	0.35791	0.641849	0.972763	0.279564	0.0162451	0.705219	0.931545	0.644788	0.210178	0.643501	0.307124	0.893379
forkhead box factors	0.755882	0.962608	0.653827	0.15458	0.665028	0.0448395	0.148417	0.697432	0.0310684	0.570862	0.80627	0.743139	0.4959	0.136956	0.366569	0.922581	0.980392	0.0474947
Pax1	0.65137	0.0550903	0.0845023	0.00328235	0.382848	0.450045	0.852515	0.464187	0.697551	0.668449	0.450549	0.249229	0.0330634	0.222368	0.0668684	0.117437	0.900901	0.615006
Whn	0.708886	0.0160583	0.475076	0.826087	0.61971	0.594013	0.803213	0.258078	0.10866	0.0368895	0.872396	0.259971	0.306017	0.389885	0.934803	0.281532	0.257409	0.167261
Zf5 (Zfp161)	0.990177	0.0643915	0.639522	0.874564	0.121114	0.436693	0.104026	0.0698422	0.572736	0.0118893	0.882304	0.790406	0.305623	0.944238	0.200406	0.350263	0.499764	0.957667
GATA1	0.780526	0.00926536	0.184785	0.317378	0.988142	0.67033	0.353204	0.495295	0.677507	0.403688	0.794281	0.464965	0.112238	0.922652	0.00899416	0.918274	0.316886	0.672948
Pax3	0.992071	0.596041	0.167044	0.138313	0.920909	0.825083	0.548326	0.122834	0.484585	0.00455741	0.99108	0.330902	0.441811	0.779078	0.142066	0.441045	0.31498	0.507708
MEF2A	0.212993	0.797932	0.74184	0.939139	0.816045	0.995025	0.965318	0.816327	0.0555617	0.537346	0.808153	0.537229	0.629723	0.670183	0.729395	0.619565	0.403411	0.766968
ZEB1	0.66436	0.385776	0.312553	0.487916	0.90942	0.418936	0.968054	0.898473	0.0971226	0.853971	0.0505102	0.0211412	0.0866622	0.827815	0.293915	0.89723	0.647249	0.0964972
various homeobox factors	0.88143	0.678887	0.514648	0.45756	0.487092	0.657696	0.697978	0.852515	0.791634	0.360881	0.341433	0.761271	0.127444	0.000536	0.970874	0.317965	0.49245	0.749816
MEIS1:HOXA9 heterodimer	0.492523	0.480202	0.760511	0.75188	0.723118	0.284261	0.479665	0.702497	0.956023	0.0644621	0.712251	0.916594	0.72819	0.835957	0.615663	0.284981	0.702741	0.656371
Foxj2	0.475488	0.323206	0.967118	0.678169	0.921947	0.736377	0.998004	0.968992	0.944287	0.707317	0.905797	0.770416	0.889771	0.982318	0.746826	0.855341	0.387902	0.0854188
Nkx2-1 and Nkx2-5	0.370205	0.192046	0.71669	0.896861	0.923361	0.900964	0.307882	0.762195	0.525486	0.440014	0.158603	0.418981	0.655738	0.965251	0.886729	0.744634	0.290304	0.189215
Hmx3	0.307094	0.370096	0.745657	0.8285	0.0551572	0.0846668	0.910747	0.553772	0.951705	0.85034	0.94707	0.988201	0.185014	0.873504	0.458333	0.101639	0.722543	0.953642
Nkx3-1	0.834725	0.538499	0.708215	0.948864	0.698061	0.829368	0.704342	0.921028	0.281928	0.462447	0.243112	0.675124	0.876199	0.20062	0.774119	0.589864	0.942507	0.538503
ARID5B	0.526606	0.195084	0.337268	0.930297	0.902527	0.952381	0.343679	0.820114	0.874891	0.716833	0.443412	0.478913	0.817661	0.130668	0.823723	0.282486	0.136114	0.932836
STAT family	0.334346	0.745199	0.75815	0.0879275	0.694927	0.575043	0.272401	0.588928	0.276167	0.858369	0.00839489	0.89823	0.43802	0.0652907	0.0690347	0.528489	0.565583	0.31942
POU1F1, POU3F2	0.491159	0.963391	0.970874	0.931161	0.106247	0.969932	0.860206	0.711069	0.176871	0.644133	0.995025	0.334138	0.616487	0.97561	0.927911	0.994036	0.126733	0.609756
POU6F1	0.950652	0.925551	0.866551	0.956023	0.356506	0.769288	0.60423	0.915828	0.752624	0.658426	0.851822	0.656071	0.790625	0.604595	0.939024	0.972789	0.269324	0.515198
Roaz (ZNF423)	0.560729	0.505051	0.752	0.561735	0.777605	0.0304405	0.0465421	0.398883	0.786164	0.279174	0.00161545	0.650195	0.092486	0.137598	0.862813	0.430663	0.195182	0.469484
TBP	0.805288	0.8285	0.896057	0.669792	0.398883	0.994036	0.47081	0.415973	0.44484	0.00754398	0.999001	0.912929	0.661813	0.666454	0.289963	0.814066	0.0818848	0.486381
CDC5L	0.559777	0.463424	0.803783	0.99108	0.924284	0.762725	0.835	0.610954	0.393546	0.927644	0.883095	0.192754	0.714286	0.525131	0.501208	0.816707	0.722543	0.00436653
TOPORS	0.509944	0.113161	0.852632	0.326052	0.897321	0.249949	0.153116	0.099151	0.717875	0.442674	0.0232028	0.615385	0.15232	0.482464	0.0289211	0.0531971	0.384396	0.677771
homeobox TFs CRX, OTX2, and PITX2, and GATA1	0.971817	0.743494	0.765697	0.968992	0.726055	0.606276	0.372626	0.766284	0.682218	0.109613	0.858369	0.396279	0.405186	0.579039	0.627353	0.576577	0.987167	0.910828
Bach, AP1 (JUN, FOS, JUNB, JUND)	0.0535688	0.660939	0.51701	0.0372241	0.316356	0.704722	0.375657	0.995025	0.196541	0.784436	0.101396	0.109816	0.149258	0.296224	0.866379	0.384763	0.722222	0.859107
Nuclear receptors (PPARG, RXRA, RORA, ESR1,2)	0.341136	0.0234319	0.703235	0.263315	0.696106	0.788022	0.318573	0.45683	0.791766	0.085312	0.0661152	0.660026	0.0713267	0.848305	0.923432	0.811841	0.15612	0.213493
E2F TFs	0.892857	0.350367	0.513868	0.163652	0.560703	0.31411	0.1485	0.495697	0.39125	0.0656174	1	0.888889	0.500478	0.558036	0.753435	0.902647	0.905998	0.625818
PPARA, RXRA, VDR, AIRE	0.701273	0.0464123	0.542594	0.0168879	0.68306	0.0767254	0.204508	0.868056	0.519751	0.825776	0.0329207	0.261694	0.44484	0.75643	0.921833	0.214659	0.796178	0.343117
NR6A1, Pax6	0.878947	0.283338	0.775795	0.488759	0.0516689	0.851226	0.718547	0.25335	0.801925	0.067653	0.593472	0.764302	0.202192	0.765697	0.545554	0.0755116	0.0518768	0.673401
E box-binding TFs and RP58	0.042571	0.933953	0.893523	0.00188943	0.661629	0.08285	0.73046	0.0379945	0.823626	0.42	0.582751	0.551572	0.596831	0.718904	0.495919	0.246245	0.656638	0.265985
Alx4	0.23305	0.377786	0.922652	0.493259	0.635324	0.81367	0.550987	0.639438	0.00460149	0.478571	0.410277	0.350631	0.802568	0.928638	0.960615	0.465549	0.825083	0.308928
C/EBPgamma	0.111391	0.587593	0.2002	0.332482	0.196543	0.534441	0.711238	0.744289	0.67659	0.0917936	0.469573	0.546867	0.977517	0.287702	0.260751	0.191051	0.829329	0.531017
RFX1	0.0705866	0.637953	0.4158	0.693918	0.160459	0.898473	0.94283	0.739645	0.229641	0.664313	0.657378	0.669136	0.3006	0.433692	0.712251	0.366032	0.554292	0.903777
FOXM1	0.827395	0.962464	0.727802	0.0318289	0.819001	0.591716	0.802115	0.884173	0.961538	0.449911	0.397441	0.457666	0.844145	0.569152	0.289771	0.225314	0.56338	0.251953
FXR-RXRA dimer	0.427533	0.267144	0.19497	0.0349553	0.00721282	0.0734352	0.140865	0.129166	0.453244	0.895536	0.739645	0.315968	0.4329	0.328299	0.86204	0.0697989	0.494135	0.686667
GATA4	0.337838	0.453043	0.441696	0.637755	0.241896	0.961686	0.859095	0.185117	0.155304	0.35791	0.141823	0.543926	0.0728576	0.958055	0.0265132	0.342818	0.160308	0.471254
HNF6	0.655779	0.497817	0.714796	0.54171	0.298329	0.996016	0.409291	0.974659	0.123326	0.447828	0.99108	0.664744	0.874126	0.696864	0.970874	0.852196	0.27431	0.979472
HOXA4	0.591716	0.922797	0.95511	0.787666	0.26476	0.948767	0.817045	0.816327	0.932093	0.216142	0.958852	0.427062	0.271223	0.700207	0.628378	0.949668	0.547878	0.667557
NR1H and NR1I nuclear receptors	0.261355	0.00475737	0.470923	0.179277	0.700131	0.457325	0.0587175	0.603136	0.835798	0.0958637	0.550647	0.0168668	0.185151	0.692206	0.715686	0.342231	0.951521	0.468604
NRF-1	0.995025	0.256516	0.255577	0.947516	0.145355	0.976879	0.64357	0.790588	0.798077	0.155207	0.981571	0.936151	0.313381	0.847097	0.611696	0.484452	0.281737	0.807362
TEF	0.394945	0.342936	0.791345	0.940845	0.864655	0.908265	1	0.845309	0.44484	0.386548	0.661376	0.959203	0.932345	0.972789	0.727273	0.419639	0.998004	0.979432
Smad3	0.507357	0.636839	0.883478	0.759424	0.187993	0.993049	0.935454	0.694787	0.647668	0.956023	0.85	0.266802	0.318996	0.772201	0.163225	0.0725293	0.206996	0.878735
GTF2A1 (TFIIA)	0.0619118	0.116664	0.445175	0.614251	0.770099	0.401089	0.492611	0.986193	0.564402	0.807905	0.0943931	0.309885	0.454545	0.20216	0.20652	0.687285	0.550358	0.931099
CACCC box-binding factors	0.302437	0.66986	0.555825	0.108611	0.800305	0.0209253	0.394166	0.00286977	0.930233	0.41638	0.0484238	0.391389	0.0731014	0.590023	0.271678	0.375657	0.968992	0.914913
SMAD4	0.533037	0.979671	0.461203	0.607455	0.980392	0.225991	0.84246	0.670691	0.308855	0.906787	0.550661	0.0252181	0.0976011	0.176045	0.156094	0.398248	0.39032	0.653595
CIZ (ZNF384)	0.366569	0.659477	0.350179	0.316487	0.620347	0.603641	0.666886	0.974659	0.426076	0.359951	0.383436	0.0241438	0.178647	0.573184	0.39924	0.0974172	0.667997	0.303398
Forkhead box TFs, including HNF3	0.452252	0.0271034	0.56584	0.331236	0.909091	0.861446	0.513347	0.206782	0.309855	0.265578	0.972789	0.0467949	0.743494	0.478469	0.634991	0.674434	0.201916	0.560044
RUNX TFs	0.210349	0.508638	0.642476	0.0155746	0.921659	0.768049	0.107817	0.248843	0.35259	0.834711	0.2849	0.213812	0.198444	0.403877	0.0486229	0.105505	0.205339	0.14942
HIF1	0.314827	0.624923	0.517052	0.556174	0.232612	0.604595	0.393836	0.147449	0.443262	0.070778	0.737271	0.975238	0.0226996	0.583792	0.00610218	0.367685	0.911738	0.320862
PIT1 (POU1F1)	0.39093	0.992079	0.450698	1	0.356341	0.983284	0.994036	0.568121	0.353508	0.990099	0.987167	0.93633	0.999001	0.825733	0.315606	0.981535	0.824402	0.988142
EGR factors	0.283473	0.264512	0.274499	0.90991	0.0293466	0.555048	0.444917	0.0184624	0.134499	0.799852	0.22007	0.153721	0.656311	0.0002	0.128868	0.627322	0.758257	0.632911
androgen, progestagen, glucocoricoid receptors	0.993049	0.33817	0.190524	0.78125	0.591095	0.979432	0.45208	0.220051	0.896861	0.480307	0.182349	0.971872	0.501471	0.595948	0.0040422	0.011714	0.0692789	0.648442
AR	0.287026	0.240521	0.0715512	0.7954	0.350787	0.603807	0.725518	0.641339	0.954198	0.371747	0.128883	0.83682	0.637417	0.591716	0.741176	0.646349	0.224614	0.859107
THR alpha and beta	0.982353	0.0611638	0.0312361	0.0020879	0.979432	0.824402	0.998004	0.61899	0.237262	0.2331	0.384113	0.197668	0.25974	0.466418	0.60695	0.412882	0.853242	0.260281
HNF4	0.894454	0.976654	0.504535	0.394043	0.395419	0.118694	0.309406	0.666223	0.191681	0.356252	0.268384	0.976608	0.03295	0.492472	0.891266	0.409755	0.17854	0.633238
RFX TFs	0.765601	0.737822	0.452207	0.749625	0.791962	0.182382	0.269214	0.725212	0.611786	0.892061	0.43554	0.615346	0.0852117	0.248576	0.718077	0.73564	0.824302	0.746647
Foxp1	0.86881	0.77218	0.69979	0.899281	0.908348	0.646381	0.96432	0.986193	0.391673	0.0118632	0.691724	0.0347162	0.657705	0.0961973	0.993049	0.84317	0.0682827	0.255916
CDX TFs	0.793021	0.799842	0.807046	0.7	0.513486	0.9134	0.525762	0.89375	0.334672	0.666667	0.999001	0.258024	0.639949	0.957895	0.53919	0.572738	0.723022	0.888329
FOXP3 and IRF9	0.70429	0.713776	0.377501	0.0256213	0.206856	0.0448955	0.193859	0.228849	0.479867	0.953289	0.30101	0.117478	0.767762	0.895442	0.312402	0.998004	0.0429443	0.429163
BHLH (DEC1,2)	0.593472	0.0122739	0.647668	0.498374	0.733138	0.0985125	0.0301451	0.635526	0.443088	0.665779	0.397273	0.316082	0.872174	0.550299	0.49258	0.251202	0.407166	0.238505
AIRE	0.786759	0.664776	0.816492	0.837229	0.618429	0.765329	0.998004	0.711769	0.246287	0.0420999	0.411672	0.984267	0.924494	0.47259	0.796178	0.696011	0.397174	0.293772
Helios and NF-AT TFs	0.395243	0.536481	0.995025	0.654793	0.194742	0.868895	0.616867	0.922801	0.116012	0.0816993	0.119503	0.847128	0.260688	0.495786	0.18436	0.672561	0.692467	0.069188
Sox family	0.992071	0.263713	0.119254	0.804487	0.133269	0.839631	0.176625	0.548847	0.636193	0.167673	0.626959	0.733676	0.539948	0.542005	0.97371	0.994036	0.515198	0.753012
heat shock factors	0.359146	0.353434	0.400896	0.360928	0.398724	0.690131	0.0878503	0.173062	0.916364	0.744681	0.994036	0.29991	0.252525	0.0726124	0.834725	0.00261922	0.530223	0.0248318
MITF-TFE family (BHLH)	0.285063	0.653896	0.0621697	0.877963	0.721382	0.997009	0.992063	0.406339	0.920037	0.686301	0.823045	0.703461	0.969022	0.471698	0.466418	0.810637	0.234748	0.856164
ZIC and GLI zinc finger TFs	0.720981	0.687459	0.803213	0.277706	0.6035	0.157614	0.45303	0.192249	0.0361206	0.415801	0.0136547	0.760456	0.456204	0.819672	0.459348	0.125761	0.632111	0.484334
Nkx2-5 and Nkx3-2	0.780895	0.577007	0.152395	0.51938	0.508647	0.715308	0.967276	0.481466	0.12259	0.451467	0.917247	0.610995	0.397301	0.477099	0.416493	0.169109	0.126926	0.155328
AP-2	0.101885	0.503174	0.445741	0.121551	0.666223	0.0112526	0.519608	0.0298442	0.550738	0.543834	0.331176	0.0942418	0.278707	0.0654284	0.213538	0.116117	0.784314	0.308465
GFI1	0.628141	0.408795	0.680272	0.0620848	0.824402	0.762725	0.286123	0.0469197	0.147299	0.10609	0.877963	0.896959	0.945622	0.669519	0.394633	0.473857	0.893655	0.805802
BLIMP1 (PRDM1)	0.151791	0.617396	0.886525	0.704605	0.182838	0.125612	0.811424	0.0876808	0.758666	0.910314	0.926673	0.405185	0.353716	0.512349	0.133609	0.0870398	0.185529	0.690921
GZF1	0.309714	0.325037	0.710227	0.129546	0.0901597	0.365862	0.884211	0.69735	0.814332	0.261128	0.802233	0.821626	0.211104	0.521359	0.649112	0.974659	0.363891	0.907441
PLZF (ZBTB16)	0.241296	0.908265	0.733676	0.541001	0.263507	0.747781	0.780715	0.928505	0.00660131	0.0351087	0.980392	0.888099	0.779423	0.323625	0.793651	0.714466	0.52521	0.662987
Zec (ZNF628)	0.264676	0.050933	0.520488	0.128554	0.203832	0.996016	0.0121338	1	0.962464	0.165327	0.0828295	0.827415	0.570776	0.759878	0.704722	0.447826	0.13693	0.637942
HOXA7	0.670241	0.242255	0.241207	0.340007	0.19788	0.522204	0.68	0.979432	0.582994	0.269179	0.797136	0.196299	0.485673	0.40568	0.688446	0.18423	0.244466	0.151602
RBPJ	0.234302	0.169483	0.570997	0.0120994	0.239815	0.207768	0.681074	0.170503	0.589971	0.892131	0.327757	0.805338	0.796139	0.20318	0.367977	0.248269	0.151286	0.12428
KAISO (ZBTB33)	0.222788	0.145731	0.232008	0.156083	0.562746	0.548438	0.588527	0.455996	0.265675	0.788022	0.943609	0.840336	0.674764	0.421053	0.708717	0.00476647	0.573102	0.535563
GC-box, Zinc finger TFs (Sp TFs, KLF TFs)	0.553996	0.47888	0.204502	0.0119094	0.546341	0.902939	0.648533	0.167029	0.234852	0.254403	0.82498	0.609375	0.283849	0.236095	0.296919	0.198649	0.443471	0.681571
NANOG	0.0204041	0.0974472	0.39032	0.449219	0.508388	0.250712	0.0657549	0.0758401	0.248536	0.134535	0.664928	0.959847	0.185618	0.893805	0.0330469	0.579151	0.926784	0.266383
SF1 and LRH1	0.940901	0.14265	0.339303	0.661833	0.0147931	0.724638	0.114127	0.762777	0.391083	0.417537	0.947867	0.970986	0.908265	0.438789	0.974659	0.49122	0.0455456	0.46037
ETS family of TFs, and SH2D1A	0.966184	0.256561	0.0417973	0.942507	0.564016	0.946346	0.979552	0.550761	0.998004	0.272035	1	0.813646	0.954034	0.546826	0.869715	0.717875	0.0371681	0.487203
Ikaros	0.251636	0.463977	0.602001	0.768879	0.978516	0.139822	0.737463	0.0278777	0.749064	0.0593683	0.0738498	0.108495	0.112271	0.430637	0.521425	0.0688042	0.653168	0.846024
Bcl6	0.00136217	0.0366672	0.830033	0.956979	0.162522	0.962464	0.540541	0.891266	0.87993	0.188176	0.737459	0.326788	0.866551	0.788376	0.181521	0.94518	0.107076	0.351333
ETS domain TFs, including SPI1 or PU.1	0.0497704	1.6e-05	0.64254	0.123453	0.899281	0.167898	0.657462	0.120238	0.636923	0.0949758	0.0222296	0.221587	0.165049	0.585823	0.194077	0.386399	0.209191	0.854132
MIZF (HINFP)	0.610231	0.0750905	0.322282	0.698812	0.885246	0.981354	0.318674	0.998004	0.174086	0.00433452	0.844595	0.131481	0.933697	0.871861	0.538034	0.0875748	0.992063	0.443489
Bcl6	0.520471	0.662252	0.321395	0.268168	0.629327	0.781861	0.427615	0.974659	0.263973	0.517524	0.895111	0.246445	0.850974	0.490196	0.493762	0.544879	0.3125	0.496872
T-box TFs (TBX5, TBX22, EOMES)	0.583996	0.312444	0.806529	0.510875	0.128783	0.709396	0.51206	0.947867	0.241002	0.268097	0.187617	0.714796	0.40748	0.541445	0.515736	0.48271	0.525486	0.980392
EN1	0.546445	0.0229486	0.990099	0.648683	0.71736	0.603931	0.0132725	0.911071	0.530208	0.19685	0.0608754	0.990119	0.0764292	0.413907	0.966667	0.198965	0.506427	0.870995
Klf4	0.492381	0.00158624	0.350327	0.0319448	0.365631	0.0745879	0.0168768	0.176772	0.0598731	0.449232	0.119164	0.957156	0.229779	0.528409	0.0963131	0.139782	0.151108	0.664011
MYOD, myogenin, NHLH1, ZEB1	0.36075	0.726787	0.89539	0.124116	0.1221	0.732425	0.165837	0.731159	0.904464	0.879239	0.645967	0.0246512	0.031747	0.0390356	0.142019	0.207315	0.388048	0.898927
Nkx2-5	0.962464	0.376223	0.770053	0.839765	0.469159	0.901713	0.677943	0.770416	0.948767	0.430697	0.518941	0.484496	0.600956	0.89615	0.789889	0.975634	0.517063	0.904075
PAX2	0.193661	0.0936856	0.130001	0.838333	0.872269	0.811502	0.0105711	0.596306	0.0281889	0.0872809	0.263989	0.762777	0.864662	0.98728	0.208464	0.536779	0.714286	0.0862944
TEAD1	0.500747	0.707895	0.712995	0.471793	0.550358	0.633312	0.232708	0.567073	0.971817	0.90942	0.199513	0.832639	0.212532	0.360231	0.726885	0.00365583	0.697982	0.499251
FOS	0.00271988	0.975681	0.809061	0.609013	0.420875	0.282406	0.846024	0.975262	0.0758208	0.647284	0.372318	0.386698	0.145814	0.442546	0.290572	0.0496623	0.766055	0.261849
SPZ1	0.850498	0.895204	0.348745	0.821347	0.466606	0.765111	0.704624	0.625991	0.90203	0.793651	0.529101	0.463749	0.364566	0.830328	0.0281223	0.397298	0.508008	0.76746
HNF4, nuclear receptors	0.82923	0.101961	0.257599	0.0177292	0.914913	0.61745	0.614967	0.700767	0.233443	0.511905	0.475964	0.69979	0.372242	0.828266	0.481724	0.988142	0.872174	0.789889
TLX1, NFIC, NF1, Myogenin	0.59453	0.161182	0.297402	0.30175	0.779423	0.00627275	0.0550146	0.927054	0.524235	0.0773915	0.220209	0.451248	0.227235	0.314572	0.875	0.385356	0.798567	0.233422
TFCP2, Tcfcp2l1	0.376693	0.506073	0.275362	0.5	0.401445	0.00463139	0.620201	0.776571	0.738007	0.454793	0.816626	0.309848	0.0484121	0.0254775	0.8675	0.34904	0.170246	0.156713
ZFX	0.955679	0.393781	0.147601	0.526618	0.463607	0.0133833	0.107578	0.0736214	0.519718	0.397976	0.167336	0.509987	0.853492	0.0104537	0.336541	0.0709824	0.909556	0.629612
INSM1	0.103605	0.747423	0.00686681	0.429564	0.828455	0.0509893	0.454441	0.0301441	0.813898	0.992063	0.000702	0.876166	0.75643	0.813772	0.417145	0.0673851	0.288556	0.577915
RXR, RAR, and VDR	0.41511	0.135172	0.293108	0.512614	0.974659	0.0753693	0.0535149	0.515525	0.953861	0.838442	0.700483	0.766021	0.283447	0.188501	0.509944	0.547645	0.545808	0.904464
PLAG1	0.625587	0.888889	0.0744546	0.004615	0.603613	0.000275	0.132702	0.0163367	0.565984	0.460617	0.324825	0.301975	0.241721	0.263354	0.03204	0.0157403	0.404694	0.520632
NR2E3	0.83682	0.346192	0.403411	0.0304248	0.39984	0.912409	0.126599	0.507085	0.915751	0.306185	0.670234	0.881849	0.772798	0.11632	0.310483	0.087913	0.386154	0.254453
ARID5A	0.624632	0.168011	0.87184	0.977517	0.514933	0.727014	0.144865	0.609916	0.632075	0.255591	0.794273	0.969052	0.657462	0.266951	0.951475	0.723088	0.749064	0.126113
E2F TFs, Zinc finger TFs (HIC1, PLAGL1, Zfp161)	0.677999	0.0917263	0.120151	0.866149	0.995197	0.23391	0.0162862	0.0929414	0.333801	0.00188076	0.168294	0.81794	0.275028	0.308452	0.0723631	0.754194	0.587617	0.807971
GATA family TFs	0.673899	0.103476	0.834725	0.67659	0.966184	0.216945	0.123699	0.962464	0.829067	0.241721	0.186087	0.984252	0.325514	0.992063	0.914913	0.80609	0.519289	0.801282
HIC1	0.598375	0.000601	0.125921	0.705219	0.124131	0.642296	0.826939	0.651042	0.450595	0.248446	0.0161929	0.574449	0.577511	0.897436	0.0165615	0.620347	0.505495	0.985222
CREB-binding TFs, ATF family, and JUN, JDP2	0.344079	0.670384	0.998004	0.999001	0.448627	0.834295	0.911577	0.956065	0.00108701	0.0347688	0.820345	0.882542	0.665141	0.287786	0.097375	0.755736	0.412945	0.356322
SOX and HMG-box TFs (including Lef1, TCF TFs)	0.968054	0.952607	0.284956	0.369557	0.234192	0.246366	0.553203	0.454444	0.13658	0.578559	0.50716	1	0.955238	0.725448	0.986207	0.61237	0.19727	0.968992
bZip Tfs (Mafb, Mafk, DBP, AP1)	0.303929	0.841884	0.776398	0.346141	0.594356	0.473709	0.49053	0.666887	0.744807	0.481865	0.738495	0.897638	0.818331	0.662691	0.817666	0.139743	0.137384	0.746826
MTF1	0.630517	0.578528	0.379444	0.186209	0.321543	0.0306937	0.388729	0.0167835	0.441432	0.823045	0.118022	0.790199	0.295837	0.7198	0.449578	0.183385	0.643915	0.793079
MYB family TFs	1	0.931985	0.553796	0.254712	0.289001	0.652862	0.419118	0.736377	0.539842	0.00317488	0.823817	0.731175	0.428109	0.585607	0.565217	0.582412	0.557127	0.679348
Osr1 and Osr2	0.746055	0.00470328	0.83682	0.966184	0.983284	0.990099	0.982318	0.524848	0.971817	0.571034	0.211015	0.213582	0.725163	0.386847	0.622278	0.60241	0.0698666	0.727802
RFX factors	0.805153	0.710135	0.674309	0.874126	0.326726	0.357423	0.808407	0.982318	0.510436	0.113662	0.911978	0.801879	0.0913276	0.697211	0.707714	0.15015	0.873362	0.741269
Smad3	0.352609	0.34118	0.0153102	0.293609	0.296253	0.291718	0.0374248	0.710732	0.554324	0.941729	0.0645303	0.173853	0.214961	0.697198	0.104559	0.0774194	0.479386	0.323729
Sp100	0.176715	0.0710206	0.651341	0.206394	0.382343	0.319194	0.961832	0.267013	0.103928	0.0455498	0.972816	0.221095	0.694102	0.429853	0.791925	0.793349	0.628127	0.139276
SRY, SOX21, and SOX30	0.798253	0.939024	0.999001	0.178383	0.222916	0.212269	0.388048	0.791139	0.861326	0.401992	0.705924	0.0896539	0.901713	0.051067	0.959693	0.995025	0.765291	0.373811
Zbtb3	0.757091	0.777347	0.920403	0.773946	0.181653	0.854409	0.808274	0.1657	0.745429	0.519184	0.202926	0.785992	0.690798	0.310417	0.922587	0.903342	0.115654	0.548246
Zfp105	0.549753	0.697837	0.56455	0.785937	0.994036	0.938645	0.895111	0.793651	0.154416	0.377399	0.100819	0.19465	0.454035	0.367946	0.552792	0.295411	0.48216	0.289352
Zfp187	0.829527	0.479186	0.149684	0.841576	0.442674	0.948912	0.0767519	0.590319	0.543011	0.926852	0.411692	0.966314	0.61237	0.417629	0.926655	0.164312	1	0.918573
Zfp410	0.79273	0.513084	0.890472	0.273299	0.156937	0.229324	0.56308	0.46729	0.693963	0.990099	0.0517443	0.302755	0.81367	0.952381	0.794025	0.99108	0.93985	0.177651
Zinc finger TFs Zfp691, Gm397, and Zbtb7b	0.977517	0.28115	0.622278	0.620865	0.0520348	0.00420171	0.535404	0.531978	0.484463	0.734754	0.94162	0.534474	0.866168	0.707214	0.294053	0.280505	0.241614	0.0325659
BBX	0.402809	0.372101	0.706128	0.474037	0.541039	0.62304	0.768582	0.869565	0.601918	0.572077	0.133815	0.317158	0.857998	0.923432	0.489716	0.561482	0.44087	0.550358
Eomes (var)	0.616319	0.349869	0.521178	0.753343	0.649351	0.507872	0.451875	0.212585	0.141663	0.788022	0.561167	0.622117	0.70996	0.397402	0.875657	0.261917	0.0599197	0.95283
Gata6 (var), Arid3a, GFI1, HDX	0.646606	0.467071	0.524934	0.643501	0.349191	NA	0.241768	0.639409	0.97025	0.0419816	0.356508	0.704638	0.744169	0.789266	0.296642	0.982353	0.620732	0.153586
GMC1, ZBTB7A, SPDEF, ETS1	0.0885532	0.407575	0.283286	0.000602	0.586862	0.113941	0.937207	0.584302	0.547046	0.595333	0.313873	0.344047	0.864655	0.44369	0.065647	0.467372	0.258988	0.434562
GLIS2, TCF7, ZFP128	0.731417	0.374672	0.939196	0.19437	0.162257	0.978474	0.877836	0.9625	0.627733	0.685173	0.84596	0.983333	0.838926	0.966184	0.996016	1	0.643545	0.316341
GM397	0.751825	0.244184	0.0947149	0.931354	0.095648	0.924819	0.819231	0.617579	0.242558	0.720327	0.140146	0.128386	0.0191938	0.286002	0.446215	0.257564	0.223199	0.334196
GMEB1	0.675302	0.363851	0.637708	0.982336	0.381261	0.907801	0.799704	0.975634	0.502726	0.758725	0.307328	0.293083	0.912409	0.221576	0.0397962	0.827815	0.90706	0.0844752
HBP1 and SOX12	0.994036	0.324465	0.82713	0.73428	0.47247	0.888889	0.000604	0.454545	0.0381575	0.91659	0.875983	0.530497	0.131125	0.661162	0.437637	0.963391	0.968085	0.420845
HNF4A	0.803213	0.993056	0.653595	0.845664	0.441126	0.607903	0.449438	0.93203	0.607165	0.169176	0.807074	0.945421	0.198059	0.0326126	0.815385	0.556661	0.593824	0.914913
IRF4, IRF5, IRF6 (var)	0.329056	0.815011	0.949763	0.794281	0.239486	0.896861	0.0990189	0.933707	0.626304	0.246549	0.626549	0.503525	0.787402	0.892953	0.387898	0.0545227	0.953289	0.25227
Mafk	0.139723	0.763359	0.21302	0.551776	0.128254	0.947867	0.963426	0.839713	0.144676	0.421672	0.163506	0.542001	0.458085	0.268312	0.35524	0.492611	0.164204	0.303951
Max (var)	0.555863	0.214873	0.0163946	0.644139	0.177438	0.576663	0.258574	0.483794	0.491439	0.797181	0.368404	0.0497884	0.818616	0.312793	0.00763242	0.313407	0.107434	0.117855
MYB family TFs	0.467946	0.483341	0.296912	0.129853	0.550066	0.44484	0.717179	0.906787	0.712251	0.912926	0.720141	0.746826	0.456625	0.0325161	0.194679	0.184613	0.11369	0.309215
various Zinc finger transcription factors	0.345158	0.146601	0.0432523	0.917431	0.547867	0.561798	0.656288	0.145751	0.317376	0.26491	0.431652	0.721501	0.491642	0.183655	0.227265	0.738552	0.612559	0.903342
Rxra (var)	0.715489	0.486574	0.300423	0.985222	0.59589	0.740741	0.165536	0.351989	0.588506	0.673941	0.763433	0.404545	0.898836	0.272109	0.72069	0.985222	0.263456	0.104393
Six6	0.999001	0.999001	0.952471	1	0.831126	0.607348	0.996016	0.563698	0.841043	0.271961	0.505484	0.209336	0.59453	0.856898	0.0644454	0.424448	0.267043	0.852061
Sox17, Sox8	0.542594	0.669461	0.117261	0.850467	0.822514	0.604596	0.948767	0.13245	0.458716	0.601985	0.75321	0.850639	0.92011	0.597681	0.811994	0.241112	0.431189	0.682453
Sp100	0.680432	0.284388	0.426749	0.649351	0.0395305	0.933457	0.0282421	0.212539	0.00409065	0.136446	0.836483	0.588928	0.473443	0.158504	0.045311	0.705149	0.538714	0.00860024
Zbtb3 and P300	0.309267	0.367512	0.517714	0.668896	0.240425	0.293945	0.970874	0.721783	0.177431	0.796178	0.775212	0.187127	0.463177	0.841137	0.305064	0.815085	0.680244	0.503509
Zfp105	0.884109	0.158469	0.37594	0.710379	0.806452	0.770912	0.980392	0.882613	0.196332	0.373582	0.0927644	0.555716	1	0.565931	0.041799	0.897666	0.0263769	0.044156
Zfp161	0.677579	0.758576	0.119461	0.515102	0.234841	0.866366	0.256082	0.541369	0.48964	0.0097082	0.971292	0.927189	0.595948	0.523986	0.283054	0.82925	0.495723	0.35501
Zfp187	0.841402	0.388889	0.231267	0.414109	0.0943396	0.0728515	0.766284	0.0479426	0.402582	0.87184	0.43324	0.161486	0.0714603	0.789889	0.393893	0.506395	0.0635364	0.643344
ZIC TFs	0.856419	0.252604	0.343117	0.107875	0.0545481	0.123071	0.545626	0.96432	0.842369	0.443978	0.0470736	0.00661625	0.309023	0.392003	0.164025	0.0298561	0.329701	0.961722
Cphx and GATA3 (var)	0.256279	0.294464	0.66313	0.402602	0.223164	0.408998	0.778123	0.549753	0.662037	0.108432	0.355745	0.586036	0.908348	0.0656254	0.0555983	0.713167	0.0891261	0.998004
Cux1 (var)	0.974708	0.705716	0.738552	0.116082	0.0928125	0.947867	0.308261	0.560732	0.910747	0.962464	0.97561	0.994036	0.63505	0.949715	0.519241	1	0.527924	0.994036
various homeobox factors	0.310095	0.775194	0.0916197	0.809871	0.690574	0.246002	0.129517	0.616143	0.805556	0.397064	0.995025	0.630396	0.48216	0.752535	0.40783	0.618525	0.99108	0.289017
HLX and SOX1	0.68306	0.602849	0.942669	0.929368	0.70936	0.912648	0.981391	0.835833	0.80433	0.919118	0.996016	0.418896	0.995025	0.0865323	0.726744	0.987167	0.401424	0.253293
HOXB8, HOXC9, NOBOX	0.96084	0.420121	0.879159	0.887311	0.398992	0.457348	0.410683	0.38373	0.971817	0.163114	0.294599	0.461255	0.0687285	0.170126	0.260281	0.364393	0.698887	0.673141
various homeobox factors	0.977539	0.461285	0.0598822	0.999001	0.466418	0.730994	0.982387	0.145412	0.905797	0.0468955	0.0651089	0.249938	0.455581	0.105967	0.507099	0.356236	0.94702	0.130702
Irx factors	0.945335	0.225113	0.791766	0.996016	0.287562	0.951567	0.96715	0.854701	0.51833	0.188573	0.489222	0.551776	0.695652	0.633714	0.773946	0.980392	0.90009	0.677966
Nkx2-3, Nkx2-9, Nkx3-1	0.983284	0.765111	0.634518	0.99108	0.865169	0.265705	0.816626	0.673401	0.0128227	0.767584	0.89615	0.522449	0.30021	0.754148	0.726216	0.285834	0.318987	0.460562
various homeobox factors (Obox, Pitx, Six TFs)	0.95175	0.935603	0.458085	0.664452	0.330337	0.745775	0.666469	0.657229	0.651466	0.170329	0.924214	0.016289	0.268062	0.30525	0.602976	0.501307	0.77357	0.369959
various homeobox factors (Meis, Pknox, Tgif TFs)	0.286862	0.675317	0.652316	0.126778	0.672162	0.660066	0.556174	0.971817	0.877193	0.98913	0.796223	0.680994	0.860803	0.505302	0.550802	0.579739	0.800479	0.377358
